# Supplementary material for: Propan-2-yl 2-(1,1,3-trioxo-2,3-dihydro-1λ6,2-benzothia­zol-2-yl)acetate
Source: Acta Crystallogr Sect E Struct Rep Online. 2012 Aug 23;68(Pt 9):o2761. doi: 10.1107/S1600536812036148 (PMC3435796; doi:10.1107/S1600536812036148)
Supplement: Supplementary file 2 [file e-68-o2761-Isup2.hkl]

#
# h,k,l, Fc-squared, Fo-squared, sigma(Fo-squared) and status flag
#
data_I
_shelx_title ' Compound X'
_shelx_refln_list_code          4
_shelx_F_calc_maximum      135.10
_exptl_crystal_F_000       592.00
_reflns_d_resolution_high  0.7712
 
loop_
 _symmetry_equiv_pos_as_xyz
 'x, y, z'
 '-x+1/2, y+1/2, -z+1/2'
 '-x, -y, -z'
 'x-1/2, -y-1/2, z-1/2'
 
_cell_length_a     8.0922
_cell_length_b     9.2314
_cell_length_c    17.7414
_cell_angle_alpha  90.000
_cell_angle_beta  100.075
_cell_angle_gamma  90.000
 
_shelx_F_squared_multiplier     1.000
 
loop_
 _refln_index_h
 _refln_index_k
 _refln_index_l
 _refln_F_squared_calc
 _refln_F_squared_meas
 _refln_F_squared_sigma
 _refln_observed_status
   2   0   0     3767.69     3568.87     48.37 o
   4   0   0     5176.99     5386.56     82.57 o
   6   0   0       17.48       26.31      4.60 o
   8   0   0       36.25       41.08      8.65 o
  10   0   0       54.38       69.61     11.28 o
   1   1   0        1.36       12.85      1.52 o
   2   1   0      511.80      520.72     13.36 o
   3   1   0       43.22       59.93      2.10 o
   4   1   0      294.14      275.52      4.47 o
   5   1   0      307.70      295.60     10.45 o
   6   1   0      829.01      779.61     16.48 o
   7   1   0       29.67       32.14      7.79 o
   8   1   0      748.44      700.53     19.80 o
   9   1   0      160.46      131.16     29.29 o
  10   1   0       65.50       50.19     10.52 o
   0   2   0      118.17       99.92      3.33 o
   1   2   0     2812.21     2809.54     34.29 o
   2   2   0     3795.64     3751.63     41.58 o
   3   2   0       17.37       20.06      3.52 o
   4   2   0      410.97      453.70      7.44 o
   5   2   0        6.15        3.33      2.81 o
   6   2   0        7.10        7.72      2.28 o
   7   2   0       55.67       58.81      4.89 o
   8   2   0       16.24       13.14     17.00 o
   9   2   0       20.60       21.20     10.14 o
  10   2   0        5.54       -3.00      3.84 o
   1   3   0        0.38       10.75      1.07 o
   2   3   0     1006.59     1103.74     15.09 o
   3   3   0      484.55      511.30     15.76 o
   4   3   0       74.99       85.59      4.15 o
   5   3   0        1.76        1.81      1.88 o
   6   3   0      497.08      490.35     11.98 o
   7   3   0      394.87      433.50     11.59 o
   8   3   0        1.30       13.20      3.29 o
   9   3   0        5.07       -4.34      2.89 o
   0   4   0      779.84      859.99     23.17 o
   1   4   0      632.02      746.83     11.14 o
   2   4   0       68.90       78.17      4.00 o
   3   4   0       51.17       50.46      2.37 o
   4   4   0      572.95      533.53     16.54 o
   5   4   0        9.53       14.15      3.01 o
   6   4   0      139.98      134.93     16.92 o
   7   4   0       88.78       84.01     14.95 o
   8   4   0        1.06        7.34      4.76 o
   9   4   0        1.64       -5.57      6.80 o
   1   5   0       11.68       17.63      3.31 o
   2   5   0        1.36        2.82      1.52 o
   3   5   0       13.41       13.16      3.82 o
   4   5   0        3.71        0.51      1.52 o
   5   5   0        7.76       14.12      5.01 o
   6   5   0       37.87       42.00     19.43 o
   7   5   0        6.93        9.32      2.89 o
   8   5   0        3.70        6.68      6.07 o
   9   5   0       10.75        7.01      9.61 o
   0   6   0      929.47     1075.65     22.91 o
   1   6   0     1763.54     1693.17     25.32 o
   2   6   0       14.29       17.13      3.52 o
   3   6   0     2595.37     2580.29     41.17 o
   4   6   0       20.91       26.81      3.01 o
   5   6   0       37.91       40.40     12.45 o
   6   6   0       65.31       52.61      5.13 o
   7   6   0        0.16        1.61      2.53 o
   8   6   0        7.96       -3.22      9.38 o
   1   7   0       44.58       32.07      1.68 o
   2   7   0        0.77        1.75      1.43 o
   3   7   0      250.60      229.68     10.55 o
   4   7   0        7.41       10.48      5.06 o
   5   7   0      230.16      233.63      9.66 o
   6   7   0        1.96       12.33      3.90 o
   7   7   0      239.56      217.04     27.29 o
   8   7   0       42.94       62.14     13.68 o
   0   8   0       21.09       24.62      6.65 o
   1   8   0      902.50      847.53     15.97 o
   2   8   0      393.12      369.93     24.82 o
   3   8   0      547.08      555.58     20.29 o
   4   8   0       10.15       27.82      5.71 o
   5   8   0       22.59        7.03      2.50 o
   6   8   0       22.71       46.64      6.38 o
   7   8   0       10.78       24.08     16.70 o
   1   9   0        1.57        3.04      1.92 o
   2   9   0      236.58      215.75      8.79 o
   3   9   0      157.17      159.88     27.40 o
   4   9   0       30.43       45.92      5.78 o
   5   9   0       61.35       77.31     23.96 o
   6   9   0       37.84       62.38      8.20 o
   0  10   0      274.07      233.23     15.78 o
   1  10   0      387.80      370.30     12.47 o
   2  10   0        8.95       14.00     10.07 o
   3  10   0        6.80        9.23     12.37 o
   4  10   0      119.29      117.76      9.06 o
   5  10   0       36.85       48.62     10.67 o
   1  11   0        7.84       10.62      5.57 o
   2  11   0        0.72       -4.00      4.05 o
   3  11   0        0.23        7.54      5.57 o
   4  11   0       35.34       54.08     11.59 o
  -9   0   1        0.46        5.57      7.13 o
  -7   0   1      138.54      147.52     12.55 o
  -5   0   1     3061.95     3051.62     49.68 o
  -3   0   1      263.14      228.47      4.76 o
   3   0   1      108.57      120.00      2.93 o
   5   0   1     1119.88     1106.64     19.48 o
   7   0   1     5211.21     5356.87    128.40 o
   9   0   1      103.55      102.90     10.93 o
 -10   1   1       14.32        0.26      4.27 o
  -9   1   1       87.84      108.76     30.20 o
  -8   1   1      110.58      119.82     13.94 o
  -7   1   1      335.48      368.18     27.34 o
  -6   1   1       15.08        8.49      4.50 o
  -5   1   1     1427.51     1448.35     20.59 o
  -4   1   1     2768.07     2778.48     35.22 o
  -3   1   1       49.48       52.55      1.97 o
  -2   1   1     1130.17     1255.74     16.80 o
  -1   1   1     2079.16     2191.83     55.68 o
   1   1   1     2163.25     2132.58     23.37 o
   2   1   1      610.14      587.29      6.53 o
   3   1   1      302.13      260.80      3.61 o
   4   1   1      328.25      313.75      4.51 o
   5   1   1      102.70      102.33      2.96 o
   6   1   1       58.25       44.34      4.81 o
   7   1   1      397.19      413.27     12.02 o
   8   1   1        2.45        5.28      3.17 o
   9   1   1      110.72      107.62      8.56 o
  10   1   1       18.25       28.63      6.11 o
 -10   2   1        2.46       14.73      4.61 o
  -9   2   1      156.69      167.75     25.60 o
  -8   2   1        1.02       -4.77      3.38 o
  -7   2   1      789.00      751.05     34.86 o
  -6   2   1       66.41       61.99     12.62 o
  -5   2   1      590.87      588.77     11.51 o
  -4   2   1      815.80      789.78     20.26 o
  -3   2   1      617.08      581.64     22.82 o
  -2   2   1     1884.45     2004.10     26.10 o
  -1   2   1     6951.93     6774.52     96.89 o
   0   2   1     4683.52     4548.72     60.06 o
   1   2   1     2032.29     2003.47     27.06 o
   2   2   1     1684.96     1565.33     17.62 o
   3   2   1     4378.79     4593.04     47.29 o
   4   2   1       50.98       49.06      5.03 o
   5   2   1      824.75      812.88     12.59 o
   6   2   1      160.39      136.87      8.12 o
   7   2   1      108.57       60.20      5.57 o
   8   2   1        0.13       -4.58      3.24 o
   9   2   1      271.30      348.93     14.28 o
  10   2   1        8.09        3.62      4.48 o
 -10   3   1        4.34        3.46     11.61 o
  -9   3   1        0.33       -5.01      3.41 o
  -8   3   1       32.89       39.40     18.67 o
  -7   3   1       49.41       47.99      8.65 o
  -6   3   1       18.05       17.43      3.54 o
  -5   3   1       11.95       16.03      1.68 o
  -4   3   1       54.04       41.16      6.37 o
  -3   3   1     1921.17     1883.52     23.49 o
  -2   3   1      207.02      225.23      4.51 o
  -1   3   1     1565.99     1565.23     22.00 o
   0   3   1     1116.01      959.46     22.36 o
   1   3   1     1226.21     1196.54     19.44 o
   2   3   1       96.79       78.60     11.86 o
   3   3   1       28.72       18.74      1.09 o
   4   3   1      134.75      166.90      5.79 o
   5   3   1       10.02        4.43      5.06 o
   6   3   1       26.61       31.18      2.78 o
   7   3   1       44.61       56.73      5.05 o
   8   3   1       95.18       89.52     15.05 o
   9   3   1      197.33      251.47     18.26 o
  -9   4   1       76.41       80.45      6.34 o
  -8   4   1      309.54      373.29     12.87 o
  -7   4   1      315.81      355.90     11.77 o
  -6   4   1      282.23      273.40     14.22 o
  -5   4   1      481.89      485.97     11.16 o
  -4   4   1      226.36      231.62     18.11 o
  -3   4   1      523.18      530.28     17.63 o
  -2   4   1      219.00      265.58      5.49 o
  -1   4   1      652.26      611.11     12.24 o
   0   4   1      186.28      155.19      7.06 o
   1   4   1      556.85      526.38     19.55 o
   2   4   1       11.40       15.87      0.88 o
   3   4   1      897.77      944.22     33.80 o
   4   4   1       14.13       12.76      1.26 o
   5   4   1       20.68       18.61      3.31 o
   6   4   1       49.26       27.88      2.68 o
   7   4   1      184.44      194.52     19.17 o
   8   4   1      137.25      133.57     18.95 o
   9   4   1       29.57       12.91      3.83 o
  -9   5   1       57.97       73.39     24.92 o
  -8   5   1      414.27      433.89     65.72 o
  -7   5   1       30.68       52.65     18.67 o
  -6   5   1      105.12       87.58      4.89 o
  -5   5   1        4.82       10.81      4.55 o
  -4   5   1       10.86        7.97      4.27 o
  -3   5   1       11.30       17.55      1.58 o
  -2   5   1       58.63       64.82     13.68 o
  -1   5   1      220.43      200.46      7.89 o
   0   5   1       66.90       68.36      2.22 o
   1   5   1      204.93      208.28     13.05 o
   2   5   1      424.41      367.62     21.68 o
   3   5   1      278.74      275.85      5.19 o
   4   5   1      222.22      224.98     34.45 o
   5   5   1       65.89       67.94      4.10 o
   6   5   1       23.35       19.87      6.27 o
   7   5   1       56.11       53.46     16.42 o
   8   5   1       46.37       43.66      4.72 o
   9   5   1       37.09       28.93     17.28 o
  -9   6   1        0.48       -2.77      3.60 o
  -8   6   1      289.19      282.52     12.44 o
  -7   6   1       81.04       75.67      6.48 o
  -6   6   1      201.48      225.04     25.83 o
  -5   6   1       27.48       47.78      5.31 o
  -4   6   1     1069.02     1052.49     21.15 o
  -3   6   1        6.25       10.05      1.77 o
  -2   6   1       91.63       87.58      4.22 o
  -1   6   1      116.28      145.40      3.29 o
   0   6   1      759.66      731.36     11.92 o
   1   6   1      155.02      171.30      5.62 o
   2   6   1      134.47      127.86      7.49 o
   3   6   1      134.24      127.67      4.84 o
   4   6   1     1605.12     1611.11     30.66 o
   5   6   1        7.97        9.36      2.15 o
   6   6   1      174.39      162.16     24.66 o
   7   6   1       25.33       16.29      7.77 o
   8   6   1      497.54      505.90     42.62 o
  -8   7   1       73.59       75.89     13.38 o
  -7   7   1        3.98        5.94      3.17 o
  -6   7   1      221.35      199.33      8.93 o
  -5   7   1      132.96      128.48     11.56 o
  -4   7   1        3.73        5.41      1.98 o
  -3   7   1       29.53       22.16      3.54 o
  -2   7   1       70.68       76.36      2.92 o
  -1   7   1        1.10        1.92      0.84 o
   0   7   1      379.00      346.32     20.72 o
   1   7   1        2.69        3.81      2.02 o
   2   7   1      528.07      538.40      7.90 o
   3   7   1      126.23      117.19     14.34 o
   4   7   1      366.90      344.90     37.41 o
   5   7   1       79.34       84.84      7.82 o
   6   7   1      294.37      324.29     41.56 o
   7   7   1        0.28       -5.13      3.42 o
   8   7   1        0.92       16.12      7.42 o
  -7   8   1        8.69        7.29      6.05 o
  -6   8   1       75.04       95.84     33.85 o
  -5   8   1      112.30      123.44      7.99 o
  -4   8   1      552.44      604.58     16.38 o
  -3   8   1      311.95      278.46     16.87 o
  -2   8   1     1696.61     1672.48     47.99 o
  -1   8   1      413.61      354.19      6.51 o
   0   8   1      108.84       87.50      9.26 o
   1   8   1      183.07      165.75      9.44 o
   2   8   1     1178.91     1199.85     23.13 o
   3   8   1      215.96      192.86     19.12 o
   4   8   1       46.05       47.88      6.25 o
   5   8   1       28.95       22.64      5.03 o
   6   8   1       56.82       28.54     18.49 o
   7   8   1        3.62       -6.50      6.55 o
  -6   9   1        2.46       -1.55      5.34 o
  -5   9   1       21.23       24.45     10.95 o
  -4   9   1       27.02       29.75      9.92 o
  -3   9   1       18.27       27.93      5.01 o
  -2   9   1      480.16      514.81     18.72 o
  -1   9   1        8.12        8.93      2.15 o
   0   9   1      132.52      133.66      7.79 o
   1   9   1       29.86       20.24      3.04 o
   2   9   1      197.08      186.91      7.61 o
   3   9   1       21.46       46.34     14.62 o
   4   9   1        7.57       16.98      5.53 o
   5   9   1       16.48        3.29      3.61 o
   6   9   1      113.48      132.77     29.75 o
  -5  10   1       13.74       22.57     11.91 o
  -4  10   1      136.12      150.82     26.33 o
  -3  10   1       34.25       42.95      5.52 o
  -2  10   1        9.57        9.70      2.99 o
  -1  10   1       35.85       43.22      5.59 o
   0  10   1      169.14      177.88      9.61 o
   1  10   1       14.13        4.18     10.88 o
   2  10   1        0.25       15.61      4.78 o
   3  10   1       13.98       28.83     10.22 o
   4  10   1        2.77        1.23      3.41 o
   5  10   1        0.56        4.32     16.72 o
  -4  11   1       11.03       41.38      8.95 o
  -2  11   1        1.32       10.07      5.97 o
  -1  11   1        0.47       16.19      7.59 o
   0  11   1       78.81      117.52     11.69 o
   1  11   1        0.28       -5.31      3.54 o
   2  11   1       72.58       91.37     13.76 o
   3  11   1       11.85       16.75      6.07 o
  -8   0   2      906.35      877.51     38.65 o
  -6   0   2     1876.52     1882.50     72.19 o
  -4   0   2      527.60      577.05     14.06 o
  -2   0   2        1.63       23.17      1.97 o
   2   0   2     8071.85     7797.90    103.31 o
   4   0   2      733.88      814.72     12.85 o
   6   0   2     1171.31     1153.53     22.92 o
   8   0   2      138.30      160.93     13.71 o
  10   0   2       65.48       69.26     11.23 o
 -10   1   2       15.07       13.77     16.75 o
  -9   1   2       33.45       56.66     13.18 o
  -8   1   2       33.91       46.98     22.87 o
  -7   1   2        2.48       -0.46      2.84 o
  -6   1   2       14.84       16.77      5.59 o
  -5   1   2      473.31      493.86     13.00 o
  -4   1   2     2237.94     2204.51     48.54 o
  -3   1   2     1240.82     1258.96     16.94 o
  -2   1   2     1394.52     1179.29     49.17 o
  -1   1   2     3493.17     3414.88     52.56 o
   0   1   2     9424.28     9693.51    214.51 o
   1   1   2       14.42       42.91      2.96 o
   2   1   2     5144.93     5305.97     50.96 o
   3   1   2      255.79      281.57      3.98 o
   4   1   2      180.02      170.31      8.80 o
   5   1   2       65.80       68.06      3.31 o
   6   1   2      240.61      236.95      6.30 o
   7   1   2      634.98      635.98     16.56 o
   8   1   2       47.71       76.02     13.20 o
   9   1   2        8.50        2.98      3.49 o
  10   1   2       77.15       79.83      8.92 o
 -10   2   2       24.72       45.92     14.60 o
  -9   2   2      101.80      142.99     10.24 o
  -8   2   2      148.93      180.10     20.29 o
  -7   2   2      150.45      151.18      6.65 o
  -6   2   2      516.69      465.75     29.12 o
  -5   2   2      105.82       81.35      3.64 o
  -4   2   2       64.37       75.00      2.20 o
  -3   2   2      101.43      105.62      2.78 o
  -2   2   2     2332.45     2478.20     73.89 o
  -1   2   2     5256.92     5740.43     76.75 o
   0   2   2    12795.33    13253.91    185.41 o
   1   2   2     1398.95     1304.13     20.31 o
   2   2   2     1422.90     1566.23     17.62 o
   3   2   2     4533.45     4700.27     50.92 o
   4   2   2     2838.43     2890.10     29.88 o
   5   2   2      358.53      379.02      9.18 o
   6   2   2      668.49      657.54     12.23 o
   7   2   2      123.37       99.75      5.55 o
   8   2   2      493.75      551.89     69.46 o
   9   2   2       55.84       66.07      5.68 o
 -10   3   2       32.66       49.69      7.10 o
  -9   3   2       94.65       86.98     13.03 o
  -8   3   2      264.83      272.59     11.12 o
  -7   3   2        1.29        2.17      3.31 o
  -6   3   2       14.77       10.44      2.78 o
  -5   3   2      679.30      672.01     12.04 o
  -4   3   2      270.20      320.77      5.64 o
  -3   3   2       25.13       27.88      1.77 o
  -2   3   2       43.62       26.10      1.82 o
  -1   3   2      992.01     1031.55     15.23 o
   0   3   2       60.23       41.66      4.22 o
   1   3   2        9.54        9.97      1.80 o
   2   3   2       35.16       30.24      3.26 o
   3   3   2        1.03        3.54      2.02 o
   4   3   2        0.52        0.22      2.81 o
   5   3   2       29.79       34.35      8.27 o
   6   3   2        0.68        1.52      1.43 o
   7   3   2       50.03       61.38      4.62 o
   8   3   2       58.67       50.28      4.70 o
   9   3   2       13.01       22.26     10.14 o
  -9   4   2       45.99       76.38     34.43 o
  -8   4   2       77.64       64.47     16.21 o
  -7   4   2       57.35       66.92      5.83 o
  -6   4   2      614.42      595.26     12.65 o
  -5   4   2       29.11       22.93      2.18 o
  -4   4   2      116.06      126.36      3.06 o
  -3   4   2       99.64      114.94      9.92 o
  -2   4   2      163.16      143.04      3.49 o
  -1   4   2      329.91      318.16      6.36 o
   0   4   2     1050.54     1083.09     34.66 o
   1   4   2      860.89      836.02     12.88 o
   2   4   2      484.28      499.39      7.54 o
   3   4   2      545.28      518.04     14.34 o
   4   4   2      638.86      695.95     20.89 o
   5   4   2       15.07       14.96      1.41 o
   6   4   2      681.04      693.73     13.65 o
   7   4   2      358.72      374.86     60.41 o
   8   4   2       10.67       16.65      7.54 o
   9   4   2        1.18       10.00      4.57 o
  -9   5   2       49.51       56.10      6.16 o
  -8   5   2        1.62        2.37      5.57 o
  -7   5   2      444.99      479.14     21.30 o
  -6   5   2        8.88       13.78      5.31 o
  -5   5   2       22.32       17.35      2.50 o
  -4   5   2      325.45      308.23      7.40 o
  -3   5   2        0.16       -1.23      1.25 o
  -2   5   2        6.22       14.51      3.26 o
  -1   5   2     1304.13     1221.31     55.88 o
   0   5   2      504.27      495.71     23.35 o
   1   5   2       22.01       10.87      1.52 o
   2   5   2      372.58      360.34     12.88 o
   3   5   2      117.24      112.61      6.22 o
   4   5   2        1.03        4.45      1.21 o
   5   5   2       63.08       58.29      2.63 o
   6   5   2       89.83       78.91     18.24 o
   7   5   2        9.17       12.72      9.84 o
   8   5   2       24.81       59.41      7.92 o
   9   5   2       39.84       70.96      8.03 o
  -9   6   2      324.49      342.44     37.46 o
  -8   6   2       50.63       44.83      7.61 o
  -7   6   2      179.84      208.93     11.19 o
  -6   6   2       75.01       58.45      4.57 o
  -5   6   2      966.96     1005.20     21.68 o
  -4   6   2       41.47       35.81      2.63 o
  -3   6   2       30.82       31.10      8.15 o
  -2   6   2      176.19      163.67     18.87 o
  -1   6   2       20.79       26.58      1.60 o
   0   6   2     1511.46     1582.10     54.79 o
   1   6   2      287.53      290.47      6.43 o
   2   6   2       49.36       61.91      3.41 o
   3   6   2      322.98      301.84      7.11 o
   4   6   2       91.99       99.72      3.12 o
   5   6   2       22.13       24.59      7.59 o
   6   6   2       13.32       17.82      3.49 o
   7   6   2      407.31      374.48     17.20 o
   8   6   2        0.74      -12.22      8.15 o
  -8   7   2       90.90      124.95     20.19 o
  -7   7   2       35.18       52.99     18.90 o
  -6   7   2       68.42       64.45     19.40 o
  -5   7   2        0.19        2.85      3.26 o
  -4   7   2      418.99      371.99     22.74 o
  -3   7   2      894.42      864.76     16.20 o
  -2   7   2      333.23      315.76      6.78 o
  -1   7   2      970.28      911.36     13.35 o
   0   7   2       25.24       28.47      3.82 o
   1   7   2     1587.00     1527.81     26.19 o
   2   7   2       44.15       37.50      2.58 o
   3   7   2      236.85      215.62     13.23 o
   4   7   2        1.95       -0.27      4.78 o
   5   7   2       22.31       16.90      2.99 o
   6   7   2       27.14        8.77      6.58 o
   8   7   2        0.12       12.09     16.19 o
  -7   8   2       83.84       73.70      9.01 o
  -6   8   2       20.73       20.28      3.76 o
  -5   8   2      154.82      144.39      7.89 o
  -4   8   2       14.79       18.61      5.08 o
  -3   8   2       44.71       38.58      4.20 o
  -2   8   2       62.66       73.02      7.54 o
  -1   8   2      184.48      185.93      4.41 o
   0   8   2        1.78        4.26      3.77 o
   1   8   2       18.71       11.75      3.34 o
   2   8   2      110.29      103.94     10.62 o
   3   8   2     1038.74     1069.12     24.47 o
   4   8   2       85.20       79.12      5.34 o
   5   8   2      848.94      947.70     29.36 o
   6   8   2      140.61      149.00     40.88 o
   7   8   2      195.34      245.56     26.36 o
  -5   9   2      123.60      143.79     10.46 o
  -4   9   2      109.56      113.23     28.31 o
  -3   9   2      270.63      253.44     17.73 o
  -2   9   2       38.51       26.95      3.33 o
  -1   9   2       49.80       63.62     19.68 o
   0   9   2      305.61      289.13     12.24 o
   1   9   2      110.63      109.38      7.08 o
   2   9   2        0.01        1.82      2.30 o
   3   9   2        0.08        3.40     10.62 o
   4   9   2        0.48        1.70      5.51 o
   5   9   2        2.64        4.71     13.63 o
   6   9   2        0.84       10.64      6.05 o
  -5  10   2       55.13       85.04     12.04 o
  -4  10   2        1.66       -0.33     10.35 o
  -3  10   2        3.46        7.55      4.26 o
  -2  10   2       26.33       40.51     18.47 o
  -1  10   2       11.31       -7.66      5.11 o
   0  10   2        1.21       -5.65      3.77 o
   1  10   2        7.93       19.39      8.93 o
   2  10   2      121.77      126.99     25.37 o
   3  10   2      286.82      284.44     39.92 o
   4  10   2      149.81      141.62     18.57 o
   5  10   2        2.09       15.75      5.29 o
  -4  11   2       79.65      101.99     13.15 o
  -3  11   2       13.49       29.85      7.13 o
  -2  11   2        8.57       10.07      6.58 o
  -1  11   2      109.63      138.92     13.25 o
   0  11   2       17.08       33.95      7.59 o
   1  11   2       67.67       76.35     22.49 o
   2  11   2        0.99       -3.59      2.70 o
   3  11   2       16.11        4.80      3.76 o
  -9   0   3      101.80       75.79     11.74 o
  -7   0   3       95.59       74.22      8.15 o
  -5   0   3      141.44      147.52      5.46 o
  -3   0   3       70.17       93.54      3.49 o
  -1   0   3     9047.44     9146.67    202.21 o
   1   0   3     6509.16     6925.96     97.34 o
   3   0   3     7959.42     8196.11    109.99 o
   5   0   3       55.48       51.50      2.88 o
   7   0   3     1627.22     1642.80     36.48 o
   9   0   3       30.50       48.01      9.06 o
 -10   1   3        1.52       -2.53      6.63 o
  -9   1   3        0.03        7.03      5.01 o
  -7   1   3      525.41      480.29     17.76 o
  -6   1   3      835.07      783.83     56.61 o
  -5   1   3     2049.76     2078.46     47.20 o
  -4   1   3       91.00       84.97      2.91 o
  -3   1   3      143.17      147.06      7.34 o
  -2   1   3    18252.89    18724.34    263.23 o
  -1   1   3    12052.49    12039.25    167.09 o
   0   1   3     1072.39      911.15     13.70 o
   1   1   3      151.36      162.83      2.34 o
   2   1   3     2411.80     2403.64     24.81 o
   3   1   3      181.54      151.93      2.36 o
   4   1   3      117.89      108.84      3.97 o
   5   1   3      379.10      347.71      5.92 o
   6   1   3        9.96        8.21      2.02 o
   7   1   3      256.28      288.73     24.11 o
   8   1   3        0.03       -2.53      3.04 o
   9   1   3      519.76      538.69     46.67 o
 -10   2   3       43.28        9.78      4.82 o
  -9   2   3       61.50       71.37      6.79 o
  -8   2   3       11.37        0.30      3.79 o
  -7   2   3        3.04        3.17      2.67 o
  -6   2   3       12.09        5.52     10.17 o
  -5   2   3       24.40       21.09      1.80 o
  -4   2   3      170.42      169.35     16.54 o
  -3   2   3       25.18       46.09      1.91 o
  -2   2   3     3115.86     3104.20     50.14 o
  -1   2   3     7603.87     7850.29     93.63 o
   0   2   3     2818.72     2760.72     36.78 o
   1   2   3     1420.54     1381.62     19.49 o
   2   2   3     2539.30     2720.70     31.40 o
   3   2   3      304.85      326.50      4.86 o
   4   2   3       19.61        9.11      0.80 o
   5   2   3      971.37      992.50     27.62 o
   6   2   3        5.17        8.04      7.56 o
   7   2   3      426.75      430.04     11.26 o
   8   2   3        1.53        1.93      2.44 o
   9   2   3       71.07       78.78     26.51 o
 -10   3   3       21.27       18.96     21.68 o
  -9   3   3       96.35       96.25     15.76 o
  -8   3   3      302.77      343.24     12.34 o
  -7   3   3       24.44       18.30      8.07 o
  -6   3   3        2.50       18.95      6.02 o
  -5   3   3      173.31      180.26     21.00 o
  -4   3   3       15.75       15.41      3.54 o
  -3   3   3       71.24       62.98      3.01 o
  -2   3   3     1976.60     2283.69     48.37 o
  -1   3   3     8551.82     9047.39    156.66 o
   0   3   3     1509.10     1465.57     22.75 o
   1   3   3      193.09      161.52      9.49 o
   2   3   3     1757.30     1780.90     20.52 o
   3   3   3      431.09      399.26      5.62 o
   4   3   3       75.52       79.55      2.40 o
   5   3   3       19.36       17.27      5.82 o
   6   3   3       20.18       24.66      9.18 o
   7   3   3       81.39       78.87      7.56 o
   8   3   3       20.86       16.19      4.08 o
   9   3   3       30.54       26.87     11.71 o
  -9   4   3      182.02      149.76      8.66 o
  -8   4   3       20.59       19.29      3.66 o
  -7   4   3       33.12       48.07     11.66 o
  -6   4   3        1.51       -0.23      4.27 o
  -5   4   3      314.64      278.26      6.66 o
  -4   4   3      341.91      316.74      8.47 o
  -3   4   3       98.14       91.80      2.74 o
  -2   4   3     1227.02     1163.60     50.92 o
  -1   4   3     3589.62     3770.62     47.59 o
   0   4   3      465.69      468.69      8.27 o
   1   4   3      369.95      340.12     13.61 o
   2   4   3      914.42      930.25     12.61 o
   3   4   3      367.78      362.64     11.61 o
   4   4   3       90.62       90.67     14.67 o
   5   4   3       60.14       52.71     13.43 o
   6   4   3        0.02        0.94      1.26 o
   7   4   3      299.28      245.93     23.52 o
   8   4   3      226.09      247.20     27.40 o
   9   4   3        0.41       -6.06      7.82 o
  -9   5   3        4.13        3.12      3.20 o
  -8   5   3       52.21       54.73     10.62 o
  -7   5   3      170.99      149.52      7.73 o
  -6   5   3      117.27      115.38     20.87 o
  -5   5   3      703.62      704.03     23.27 o
  -4   5   3        6.78        8.47      1.65 o
  -3   5   3       36.42       27.22      2.58 o
  -2   5   3        7.54       20.32      2.23 o
  -1   5   3       68.09       68.14      2.23 o
   0   5   3     1916.21     1937.32     30.42 o
   1   5   3       34.31       21.71      1.54 o
   2   5   3      154.61      128.97      6.96 o
   3   5   3      177.79      166.59      4.93 o
   4   5   3       80.64       61.70     10.35 o
   5   5   3       71.66       73.94      3.47 o
   6   5   3      154.90      181.77      6.87 o
   7   5   3       72.66       82.07     13.28 o
   8   5   3       67.33       71.51     10.57 o
   9   5   3      107.66      110.84      9.83 o
  -9   6   3       23.16       13.43      7.34 o
  -8   6   3       16.15       25.56      4.06 o
  -7   6   3        1.41       -1.32      3.41 o
  -6   6   3        0.58        2.10      2.93 o
  -5   6   3        0.99        3.32      1.94 o
  -4   6   3      264.38      272.78     37.56 o
  -3   6   3       98.45       88.58     14.19 o
  -2   6   3      769.10      779.85     37.26 o
  -1   6   3      428.56      440.73     23.60 o
   0   6   3      779.80      708.96     14.39 o
   1   6   3     1157.41     1167.86     26.18 o
   2   6   3     1293.24     1188.16     16.75 o
   3   6   3       39.84       36.43      2.16 o
   4   6   3      161.33      152.63     20.59 o
   5   6   3       20.53       20.20      3.57 o
   6   6   3       27.47       23.56      7.77 o
   7   6   3       10.13       26.36      5.43 o
   8   6   3       29.56       27.15      7.89 o
  -8   7   3      195.78      214.02     39.51 o
  -7   7   3       23.44        9.69      8.32 o
  -6   7   3        5.38       23.07      5.08 o
  -5   7   3        0.27        0.03      2.44 o
  -4   7   3     1607.34     1576.53     65.44 o
  -3   7   3     1178.68     1204.25     88.16 o
  -2   7   3      191.86      193.06     11.89 o
  -1   7   3        9.56        4.17      2.76 o
   0   7   3      375.06      357.90      7.72 o
   1   7   3      193.35      191.79      4.78 o
   2   7   3        1.43        2.78      2.28 o
   3   7   3       53.68       60.76      5.14 o
   4   7   3      110.70      104.98      4.76 o
   5   7   3       21.64       25.59      3.58 o
   6   7   3      410.31      452.29     33.11 o
   7   7   3        5.53        4.03      3.91 o
   8   7   3      214.71      203.87     19.86 o
  -7   8   3        7.79        6.13     12.60 o
  -6   8   3       53.63       52.78      9.23 o
  -5   8   3       44.16       32.57      9.59 o
  -4   8   3       14.82       19.92      3.42 o
  -3   8   3       24.24       16.04      4.30 o
  -2   8   3      178.41      201.58     23.80 o
  -1   8   3        3.03        3.59      1.07 o
   0   8   3      627.08      589.16     28.74 o
   1   8   3       34.24       36.10      7.29 o
   2   8   3      930.68      803.93     16.66 o
   3   8   3        3.98        3.87      4.02 o
   4   8   3      265.16      290.82     16.09 o
   5   8   3       77.41       90.96      8.47 o
   6   8   3      124.58      132.23     11.66 o
   7   8   3        0.00       10.11     19.71 o
  -6   9   3      240.25      274.10     14.41 o
  -5   9   3      136.65       99.26      8.50 o
  -4   9   3        1.37        4.76      8.85 o
  -3   9   3        2.61       -1.12      4.55 o
  -2   9   3      429.56      424.81     20.69 o
  -1   9   3      247.59      237.49      8.83 o
   0   9   3      105.22       91.21      5.19 o
   1   9   3        0.20       -2.28      1.52 o
   2   9   3        1.96       -9.18      6.12 o
   3   9   3       59.23       62.78     14.62 o
   4   9   3        6.06        7.84      3.94 o
   5   9   3        7.42       17.06     11.66 o
   6   9   3       16.65       12.96      6.23 o
  -5  10   3        3.91        5.06      5.57 o
  -4  10   3       70.61       36.88      8.45 o
  -2  10   3      185.11      176.66     25.32 o
  -1  10   3       83.25      118.94      7.88 o
   0  10   3        2.15        3.25      2.78 o
   1  10   3      135.12      103.81     10.07 o
   2  10   3      460.50      485.21     55.12 o
   3  10   3      166.72      200.97     37.82 o
   4  10   3       37.24       39.92     17.56 o
   5  10   3        1.35       -5.16      3.76 o
  -4  11   3      113.70      118.03     15.13 o
  -3  11   3        2.60       -6.12      5.57 o
  -2  11   3        4.72       -3.59      3.59 o
  -1  11   3        7.16       -3.59      4.10 o
   0  11   3       66.06       93.12     12.19 o
   1  11   3       43.46       46.24     12.98 o
   2  11   3       26.88       49.80     10.70 o
   3  11   3        0.04        2.88      3.52 o
 -10   0   4        0.26        9.11      7.03 o
  -8   0   4      181.96      199.53     13.36 o
  -6   0   4      330.39      276.28     15.68 o
  -4   0   4      208.06      176.72      5.36 o
  -2   0   4     1824.48     1890.35     46.95 o
   0   0   4      504.81      380.30     10.52 o
   2   0   4     5196.27     5212.99     71.44 o
   4   0   4        4.14       10.07      1.57 o
   6   0   4        7.58        9.11      2.58 o
   8   0   4      347.78      347.66     15.08 o
 -10   1   4        0.08       10.28      4.60 o
  -9   1   4        0.24        6.32      3.96 o
  -8   1   4        3.90        9.17     17.18 o
  -7   1   4       59.63       61.68      5.92 o
  -6   1   4      882.75      913.46     20.86 o
  -5   1   4      230.29      229.60      5.54 o
  -4   1   4     1710.34     1767.24     26.74 o
  -3   1   4      868.58      895.92     14.88 o
  -2   1   4     1833.29     2049.61     84.69 o
  -1   1   4    14040.04    13538.60    189.80 o
   0   1   4     1684.82     1825.58     39.33 o
   1   1   4     2016.45     2119.40     24.85 o
   2   1   4      334.26      286.09      3.77 o
   3   1   4        6.37        4.70      2.78 o
   4   1   4      431.68      444.68      6.03 o
   5   1   4     1516.78     1493.67     19.03 o
   6   1   4      379.96      405.92      7.60 o
   7   1   4        0.26        6.68      7.06 o
   8   1   4      162.42      154.35      9.01 o
   9   1   4        0.36       -1.36      5.01 o
 -10   2   4        0.00       20.24      9.11 o
  -9   2   4      104.96      110.33      8.47 o
  -8   2   4      173.95      201.45     14.06 o
  -7   2   4        1.22        7.21      3.15 o
  -6   2   4     2342.34     2336.13     45.66 o
  -5   2   4      281.44      292.88      6.10 o
  -4   2   4      256.59      227.43      4.81 o
  -3   2   4      168.17      181.94      7.56 o
  -2   2   4     2832.47     2814.26     38.81 o
  -1   2   4        6.85        9.96      2.07 o
   0   2   4       50.89       30.55      6.32 o
   1   2   4      333.32      330.37      6.55 o
   2   2   4       11.11       13.67      1.29 o
   3   2   4      554.28      599.99      7.78 o
   4   2   4      311.39      309.34      4.95 o
   5   2   4        2.61        3.17      3.29 o
   6   2   4     1062.06      959.66     32.78 o
   7   2   4      587.10      589.72     11.97 o
   8   2   4       37.55       36.63      4.41 o
   9   2   4        7.60       13.68      4.78 o
 -10   3   4       24.56       53.67      7.21 o
  -9   3   4      128.27      129.38     18.77 o
  -8   3   4       43.30       52.61     13.41 o
  -7   3   4        0.26       -2.04      1.36 o
  -6   3   4      102.70      100.32      4.09 o
  -5   3   4      190.68      182.74      4.60 o
  -4   3   4        1.39        2.70      1.77 o
  -3   3   4      143.85      168.91      8.47 o
  -2   3   4       15.15       14.93      4.30 o
  -1   3   4     1729.57     1788.52     43.84 o
   0   3   4       51.91       37.58      4.50 o
   1   3   4       45.47       58.33      9.28 o
   2   3   4     1220.55     1165.80     15.06 o
   3   3   4       58.06       72.90      5.97 o
   4   3   4      246.50      248.48     18.26 o
   5   3   4       29.29       37.54      1.91 o
   6   3   4       10.81       10.40      2.17 o
   7   3   4       42.28       36.64     10.07 o
   8   3   4      323.95      330.53     15.28 o
   9   3   4        0.36       -4.27      3.77 o
  -9   4   4       63.66       68.32      9.64 o
  -8   4   4       51.14       33.28      7.36 o
  -7   4   4      363.85      358.19     11.80 o
  -6   4   4      396.15      396.61     16.59 o
  -5   4   4     1500.26     1469.88     23.57 o
  -4   4   4      160.31      168.38     21.02 o
  -3   4   4      609.84      601.00      8.16 o
  -2   4   4       50.46       60.90      2.81 o
  -1   4   4      354.65      343.28      6.61 o
   0   4   4      212.61      243.32      4.45 o
   1   4   4      574.93      549.18     11.00 o
   2   4   4      736.34      759.94     12.38 o
   3   4   4      456.70      513.64     20.97 o
   4   4   4        5.35        3.04      1.77 o
   5   4   4      408.44      410.14      8.02 o
   6   4   4      383.40      308.82     21.22 o
   7   4   4      252.48      235.33     12.24 o
   8   4   4       24.17       29.03     18.72 o
   9   4   4      194.32      214.04     31.67 o
  -9   5   4      125.04      133.73     31.11 o
  -8   5   4        6.16       -2.85      3.26 o
  -7   5   4      142.02      161.37      8.52 o
  -6   5   4      239.85      218.34     15.43 o
  -5   5   4       37.29       31.72      1.92 o
  -4   5   4      194.20      178.85     13.71 o
  -3   5   4      927.34      986.26     16.96 o
  -2   5   4      123.91      118.72      4.65 o
  -1   5   4       89.19      100.44      2.38 o
   0   5   4     1830.23     1960.49     25.80 o
   1   5   4     1678.33     1706.74     92.53 o
   2   5   4     2083.76     2177.04     29.24 o
   3   5   4      325.90      315.99      5.75 o
   4   5   4      162.76      147.14     20.01 o
   5   5   4       72.85       64.96     11.21 o
   6   5   4        6.13       32.46     16.29 o
   7   5   4       28.69       57.12     11.23 o
   8   5   4       47.27       47.45      6.83 o
  -9   6   4       21.50       17.27      4.29 o
  -8   6   4        0.00        0.21     10.09 o
  -7   6   4       86.42       47.50      4.80 o
  -6   6   4      184.50      166.79     22.61 o
  -5   6   4      583.61      571.06     16.72 o
  -4   6   4       51.34       59.44     11.74 o
  -3   6   4      608.07      604.86     18.77 o
  -2   6   4      155.56      159.87      5.44 o
  -1   6   4      299.07      280.98      5.59 o
   0   6   4       59.45       58.23      7.08 o
   1   6   4      872.20      834.41     15.59 o
   2   6   4       73.04       61.82      3.36 o
   3   6   4       55.23       60.53      4.76 o
   4   6   4        3.46        1.43      2.55 o
   5   6   4       22.26       26.07      3.24 o
   6   6   4       95.97       72.62     22.11 o
   7   6   4      140.04      176.41     31.42 o
   8   6   4      101.20       91.44      9.72 o
  -8   7   4        8.47       14.95      5.06 o
  -7   7   4       42.60       49.11      4.95 o
  -6   7   4       11.73       17.49      7.31 o
  -5   7   4      292.89      278.54     14.17 o
  -4   7   4       36.03       41.40      5.34 o
  -3   7   4      330.12      303.45      7.53 o
  -2   7   4       69.25       91.71      4.10 o
  -1   7   4      121.06      132.07      9.08 o
   0   7   4       65.78       65.23      2.56 o
   1   7   4       68.43       57.97      7.84 o
   2   7   4      252.87      250.26      7.79 o
   3   7   4      961.02      915.81     25.30 o
   4   7   4      360.01      364.88     10.00 o
   5   7   4      242.67      203.97     10.86 o
   6   7   4       51.52       43.34     21.05 o
   7   7   4       63.62       70.66     11.41 o
  -7   8   4       47.51       74.32      6.66 o
  -6   8   4       29.64       28.47      9.16 o
  -5   8   4      159.13      153.10      9.51 o
  -4   8   4        0.01        1.42      3.37 o
  -3   8   4      530.95      535.13     29.37 o
  -2   8   4       65.32       55.35      3.18 o
  -1   8   4      163.49      153.03     12.47 o
   0   8   4       49.99       44.81      6.35 o
   1   8   4      171.17      148.83      5.47 o
   2   8   4        6.82        0.33      2.76 o
   3   8   4       48.94      100.36      7.47 o
   4   8   4        0.71        9.99     10.57 o
   5   8   4       43.37       43.66     14.44 o
   6   8   4        6.44       11.80      4.35 o
   7   8   4      244.17      265.95     15.65 o
  -6   9   4       24.12       16.93     13.43 o
  -5   9   4       11.68        9.95      3.15 o
  -4   9   4       27.77       28.07      5.59 o
  -3   9   4       76.00       71.02     15.28 o
  -2   9   4       11.82       24.56      9.64 o
  -1   9   4       20.93       22.58      5.36 o
   0   9   4      135.81      156.24      9.87 o
   1   9   4       81.83       84.64     11.18 o
   2   9   4      117.08      125.00     21.96 o
   3   9   4        0.22        6.97      3.76 o
   4   9   4        1.82       -5.05      3.37 o
   5   9   4      308.46      324.83     70.52 o
   6   9   4       27.39        1.89     13.13 o
  -5  10   4      102.95      101.08     11.74 o
  -4  10   4      172.97      136.80     12.65 o
  -3  10   4       40.92       57.39     17.45 o
  -2  10   4      130.68      133.17      8.57 o
  -1  10   4       14.34        6.34      5.31 o
   0  10   4       11.67        4.69      3.12 o
   1  10   4      111.16      132.77      7.75 o
   2  10   4        6.43        0.51      4.60 o
   3  10   4       78.50       87.03     18.01 o
   4  10   4      100.36       95.44     20.97 o
   5  10   4       11.21        5.74      8.58 o
  -3  11   4       23.23       23.17      5.62 o
  -2  11   4        4.95       19.63      6.98 o
  -1  11   4        7.41        7.90      3.17 o
   0  11   4      286.16      254.83     13.60 o
   1  11   4       94.70      106.83     14.37 o
   2  11   4       90.29      112.61     13.00 o
   3  11   4      130.13      102.58     22.87 o
  -9   0   5        1.02        2.98      4.50 o
  -7   0   5       82.86      121.47     10.93 o
  -5   0   5     4117.98     4034.66    102.85 o
  -3   0   5     1018.73     1018.71     22.97 o
  -1   0   5     2629.02     2529.42     61.06 o
   1   0   5     1946.97     1822.50     36.48 o
   3   0   5      229.72      189.46      4.35 o
   5   0   5     2838.74     2789.15     49.88 o
   7   0   5      245.94      263.73     10.22 o
   9   0   5      839.58      759.17     45.89 o
 -10   1   5       27.73       34.44      6.97 o
  -9   1   5        4.79        7.08      3.94 o
  -8   1   5       16.99       14.20     13.46 o
  -7   1   5        0.13       -4.44      3.27 o
  -6   1   5        0.01        7.04      9.59 o
  -5   1   5       88.99       58.13      3.44 o
  -4   1   5      693.65      678.58     24.69 o
  -3   1   5       45.16       64.56      2.25 o
  -2   1   5        5.84       19.74      6.88 o
  -1   1   5        9.39       10.86      3.77 o
   0   1   5     2657.99     2842.62     42.63 o
   1   1   5     6282.17     6249.54     72.63 o
   2   1   5      948.80     1013.05     11.62 o
   3   1   5     5168.66     5517.96     55.18 o
   4   1   5      473.45      450.10      5.70 o
   5   1   5       60.44       77.30      4.76 o
   6   1   5     1330.07     1327.86     19.59 o
   7   1   5        5.57        6.65      1.94 o
   8   1   5       23.69       20.88      3.57 o
   9   1   5       28.54       55.63      6.30 o
 -10   2   5      105.50      140.86     11.10 o
  -9   2   5       35.26       38.44      5.52 o
  -8   2   5       33.62       45.75     27.60 o
  -7   2   5      953.54      900.98     26.74 o
  -6   2   5      235.60      213.95      9.28 o
  -5   2   5       30.21       30.08      3.59 o
  -4   2   5     1632.78     1548.31     99.94 o
  -3   2   5      823.14      863.59     14.02 o
  -2   2   5       56.98       57.84      1.80 o
  -1   2   5     4801.87     4952.78     71.50 o
   0   2   5      232.93      252.16      4.10 o
   1   2   5     2552.82     2558.08     34.46 o
   2   2   5      186.45      222.38      3.52 o
   3   2   5      105.26       94.63      2.16 o
   4   2   5      136.37      156.62      3.36 o
   5   2   5        2.29        2.70      1.21 o
   6   2   5     1627.80     1632.00     27.24 o
   7   2   5       40.93       54.73      8.04 o
   8   2   5       53.56       41.62      4.06 o
   9   2   5        4.96       20.64      9.61 o
 -10   3   5       13.05       27.44      5.76 o
  -9   3   5       19.55       20.88      5.47 o
  -8   3   5        8.23       20.75     22.97 o
  -7   3   5       47.61       67.29      8.60 o
  -6   3   5      217.99      216.51      9.36 o
  -5   3   5      245.06      208.89     10.17 o
  -4   3   5      182.14      182.59     10.90 o
  -3   3   5     1187.98     1263.29     22.39 o
  -2   3   5     4933.14     5104.69     69.30 o
  -1   3   5      972.34      877.83     12.14 o
   0   3   5       49.63       61.09      3.82 o
   1   3   5       54.63       62.68      3.90 o
   2   3   5     3989.94     4077.39    108.34 o
   3   3   5      112.50       97.68      7.08 o
   4   3   5       32.20       24.52      1.55 o
   5   3   5       88.28       81.78      4.88 o
   6   3   5       19.28       20.90      2.39 o
   7   3   5       10.11       15.04      4.27 o
   8   3   5        3.58        6.00      2.30 o
   9   3   5       62.63       70.20     22.26 o
  -9   4   5      172.01      169.56     30.99 o
  -8   4   5      111.04       92.21     27.85 o
  -7   4   5      251.81      239.19     37.21 o
  -6   4   5      309.02      288.99      7.72 o
  -5   4   5        0.19        3.18      1.32 o
  -4   4   5      162.14      172.89      5.94 o
  -3   4   5     1134.05     1125.60     27.93 o
  -2   4   5      565.43      600.38      9.38 o
  -1   4   5      185.81      288.07     14.27 o
   0   4   5      526.31      560.96      9.05 o
   1   4   5       87.76       76.07      1.97 o
   2   4   5     1588.38     1638.37     21.79 o
   3   4   5       21.39       15.94      1.32 o
   4   4   5      182.76      163.64      8.88 o
   5   4   5       96.24       81.29      3.41 o
   6   4   5       43.42       55.80      7.61 o
   7   4   5        4.80        6.95      2.60 o
   8   4   5       76.24       69.74      7.69 o
   9   4   5      195.37      250.95     15.87 o
  -9   5   5        3.05        5.71      3.65 o
  -8   5   5        0.02       -3.59      2.39 o
  -7   5   5        5.82       25.85      4.55 o
  -6   5   5       51.26       56.20      5.51 o
  -5   5   5      227.77      206.63      7.49 o
  -4   5   5      424.85      411.56      8.56 o
  -3   5   5       67.43       70.54      5.14 o
  -2   5   5      147.34      160.67      5.44 o
  -1   5   5      197.34      232.41      5.30 o
   0   5   5     2021.18     2052.77     58.10 o
   1   5   5      769.71      811.51     14.16 o
   2   5   5      139.42      137.77      9.16 o
   3   5   5       71.51       70.11      8.35 o
   4   5   5        0.02        2.14      1.29 o
   5   5   5       32.53       31.19      2.04 o
   6   5   5       58.79       52.85     11.38 o
   7   5   5       96.51       90.20     13.18 o
   8   5   5       37.85       56.77     31.16 o
  -9   6   5       10.86        2.54     13.61 o
  -8   6   5      180.59      188.65      9.47 o
  -7   6   5       57.10       47.11     10.09 o
  -6   6   5       15.59       15.09      5.29 o
  -5   6   5      123.92      113.51     26.48 o
  -4   6   5      111.91      101.78      4.32 o
  -3   6   5        1.79        2.22      3.16 o
  -2   6   5       48.07       41.50      4.12 o
  -1   6   5       26.59       23.20      1.54 o
   0   6   5        1.38        3.05      1.77 o
   1   6   5       58.54       65.29      5.34 o
   2   6   5      781.41      748.86     68.15 o
   3   6   5       92.76      105.38     18.49 o
   4   6   5      364.07      320.77     11.26 o
   5   6   5      236.08      208.60      6.55 o
   6   6   5      328.55      332.75     32.99 o
   7   6   5       93.57       83.63     13.13 o
   8   6   5      212.54      250.78     51.02 o
  -8   7   5        4.30        0.47      3.54 o
  -7   7   5       74.11       96.57     32.63 o
  -6   7   5        4.43        4.74      5.57 o
  -5   7   5       33.40       33.94      4.07 o
  -4   7   5        0.12        3.13      4.53 o
  -3   7   5      295.27      255.99     15.51 o
  -2   7   5     1116.97     1158.93     21.66 o
  -1   7   5       14.25       14.56      2.00 o
   0   7   5      410.37      369.72      8.49 o
   1   7   5      139.05      151.27     12.04 o
   2   7   5      816.20      791.76     24.03 o
   3   7   5      515.52      487.76     38.32 o
   4   7   5      464.08      426.03     12.76 o
   5   7   5       98.43      113.88     15.23 o
   6   7   5       23.65       29.21      5.46 o
   7   7   5        3.24       17.57     21.05 o
  -7   8   5       31.66       55.54      8.15 o
  -6   8   5      316.31      362.05     13.35 o
  -5   8   5        0.61       -3.80      4.27 o
  -4   8   5      315.91      284.93     16.47 o
  -3   8   5       91.91       74.48      8.40 o
  -2   8   5        5.89        5.37      5.08 o
  -1   8   5      452.04      464.53     28.63 o
   0   8   5        0.09        4.29      3.26 o
   1   8   5       55.50       58.56      2.93 o
   2   8   5      463.86      479.96     15.78 o
   3   8   5       79.61       92.16     17.83 o
   4   8   5       15.04       23.85     11.59 o
   5   8   5        0.43        8.44      7.59 o
   6   8   5      328.72      328.76     30.58 o
  -6   9   5        0.33        2.85      9.31 o
  -5   9   5       11.20        6.45      7.06 o
  -4   9   5       58.46       81.49     23.96 o
  -3   9   5      291.65      274.51      9.80 o
  -2   9   5        7.84        5.46      3.05 o
  -1   9   5       32.41       42.43      3.58 o
   0   9   5       56.01       59.37      5.14 o
   1   9   5      188.45      197.87     26.05 o
   2   9   5      277.15      301.59     13.47 o
   3   9   5      103.15       83.99      8.90 o
   4   9   5      243.56      245.28     54.61 o
   5   9   5       22.77       44.28     18.95 o
  -5  10   5       50.28       80.54     11.69 o
  -4  10   5       43.18       74.15      9.41 o
  -3  10   5       22.41       23.64     12.70 o
  -2  10   5       52.16       42.47      5.04 o
  -1  10   5       32.48       33.67      9.66 o
   0  10   5        0.00        3.77     14.67 o
   1  10   5       71.41       65.05      6.80 o
   2  10   5      134.47      135.95      7.34 o
   3  10   5      150.99      160.80     10.88 o
   4  10   5        0.12       19.42     14.24 o
  -3  11   5       42.21       70.37      8.70 o
  -2  11   5        9.68       26.93      5.11 o
  -1  11   5      199.71      196.53     29.52 o
   0  11   5        0.17      -10.62      7.08 o
   1  11   5        7.77        5.17      2.83 o
   2  11   5       68.50       68.15      9.33 o
   3  11   5       32.05       22.72      7.08 o
 -10   0   6        3.09       14.62      6.53 o
  -8   0   6      353.94      290.70     19.93 o
  -6   0   6       72.93      107.96      8.40 o
  -4   0   6     1719.96     1771.00     37.84 o
  -2   0   6      936.52      955.11     25.04 o
   0   0   6       88.47      104.72      4.15 o
   2   0   6     7389.35     7305.39    107.66 o
   4   0   6     1382.78     1321.19     19.63 o
   6   0   6      491.55      473.08     11.74 o
   8   0   6       35.47       41.38      4.91 o
 -10   1   6        0.01       -0.13      3.73 o
  -9   1   6       13.33       13.17     19.22 o
  -8   1   6       40.35       26.94      4.27 o
  -7   1   6       21.80       31.67      6.15 o
  -6   1   6     1026.67      957.52     68.15 o
  -5   1   6      208.96      236.54     10.32 o
  -4   1   6      551.66      508.73     10.22 o
  -3   1   6       71.66       76.85      5.08 o
  -2   1   6       95.84       69.18      3.52 o
  -1   1   6     1739.35     1737.16     30.50 o
   0   1   6      629.25      622.01     12.93 o
   1   1   6     1009.18     1083.29     13.87 o
   2   1   6     1528.62     1577.63     18.82 o
   3   1   6      134.12      137.39      5.79 o
   4   1   6      114.33      116.58      5.57 o
   5   1   6      379.18      364.24     16.80 o
   6   1   6      234.27      215.10      5.60 o
   7   1   6       15.31       20.94      9.38 o
   8   1   6      450.70      479.34     32.73 o
   9   1   6       14.32       22.46      7.13 o
 -10   2   6       15.27       10.25     16.97 o
  -9   2   6      131.72      116.47     20.01 o
  -8   2   6       25.25       13.33      7.54 o
  -7   2   6      162.25      134.83     16.11 o
  -6   2   6      154.50      166.52     24.71 o
  -5   2   6      251.55      259.02     23.32 o
  -4   2   6      142.92       98.29      7.34 o
  -3   2   6       33.75       33.95      4.48 o
  -2   2   6      638.90      623.52     15.78 o
  -1   2   6        0.08        1.52      0.76 o
   0   2   6     4244.45     4176.26     62.66 o
   1   2   6     3267.72     3232.52     55.04 o
   2   2   6      433.00      390.93      5.74 o
   3   2   6     1140.19     1070.52     16.95 o
   4   2   6      447.14      420.98      6.17 o
   5   2   6      299.33      274.93     26.71 o
   6   2   6       37.53       22.27      4.81 o
   7   2   6       19.93       20.74      4.58 o
   8   2   6        0.00        1.86      5.82 o
   9   2   6        8.52        4.27      9.59 o
 -10   3   6        0.26       -8.01     15.99 o
  -9   3   6        0.07        2.34      4.24 o
  -8   3   6        6.56       10.23      3.86 o
  -7   3   6       24.06       25.67     12.17 o
  -6   3   6      726.82      684.63     16.74 o
  -5   3   6      167.33      171.61     14.11 o
  -4   3   6       10.75        9.93      2.02 o
  -3   3   6     1159.34     1132.28     17.13 o
  -2   3   6      221.66      213.75      5.12 o
  -1   3   6      318.37      327.94      6.26 o
   0   3   6     1464.33     1662.91     29.84 o
   1   3   6       38.93       31.15      2.34 o
   2   3   6      315.02      296.64     30.00 o
   3   3   6       91.94       95.57      5.79 o
   4   3   6       84.45       93.61      2.72 o
   5   3   6      790.44      783.23     33.47 o
   6   3   6      843.54      818.51     55.04 o
   7   3   6       29.16       30.11     13.33 o
   8   3   6      138.43      139.71     18.06 o
   9   3   6      200.99      214.44     51.60 o
  -9   4   6        0.97        1.52      3.60 o
  -8   4   6        2.39       -6.15      4.10 o
  -7   4   6       26.40       48.99     11.76 o
  -6   4   6      508.28      492.69     17.40 o
  -5   4   6      315.80      290.83      9.99 o
  -4   4   6      831.47      858.80     15.82 o
  -3   4   6     3027.13     3123.66     88.03 o
  -2   4   6     6220.41     6488.66     87.07 o
  -1   4   6      816.95      869.62     24.64 o
   0   4   6      555.27      524.30      7.18 o
   1   4   6     1289.73     1174.26     22.89 o
   2   4   6      858.79      855.81     30.13 o
   3   4   6        1.76        6.81      0.99 o
   4   4   6      400.14      409.29     12.29 o
   5   4   6       73.86       79.75      3.40 o
   6   4   6        6.26       17.85      2.63 o
   7   4   6        2.86       14.59      4.30 o
   8   4   6        2.03       -4.13     10.60 o
  -9   5   6      126.22      120.80     21.96 o
  -8   5   6       11.08        7.68      8.12 o
  -7   5   6      168.78      230.21     28.08 o
  -6   5   6      472.65      484.33     25.50 o
  -5   5   6      814.87      781.11     36.83 o
  -4   5   6      337.11      344.89     18.16 o
  -3   5   6      901.25      862.70     50.14 o
  -2   5   6       58.29       57.50      2.10 o
  -1   5   6       34.50       35.22      4.58 o
   0   5   6      129.50      121.21      2.81 o
   1   5   6      112.39      112.57      2.16 o
   2   5   6        7.39        6.31      1.77 o
   3   5   6      217.41      197.20      5.94 o
   4   5   6       58.23       60.89      2.59 o
   5   5   6       65.97       65.26      6.20 o
   6   5   6       25.72       14.48      3.38 o
   7   5   6      468.85      436.33     14.92 o
   8   5   6       81.84       76.36     24.16 o
  -8   6   6        4.19        5.79      4.27 o
  -7   6   6        1.57        0.84     10.12 o
  -6   6   6      151.70      174.50     38.42 o
  -5   6   6      278.16      245.30     15.81 o
  -4   6   6      165.94      171.43      6.26 o
  -3   6   6      176.07      186.12     10.14 o
  -2   6   6      364.87      359.74     14.17 o
  -1   6   6      523.57      512.05      9.02 o
   0   6   6      310.49      326.65      7.34 o
   1   6   6      639.83      647.77     10.10 o
   2   6   6      225.50      218.36      7.34 o
   3   6   6      200.43      200.65      5.07 o
   4   6   6      177.42      132.56      4.87 o
   5   6   6      208.75      222.61     16.32 o
   6   6   6        4.57        9.24      7.06 o
   7   6   6        5.25       -3.59      7.64 o
   8   6   6       58.47       78.92     13.61 o
  -8   7   6        3.70       -3.40      2.91 o
  -7   7   6       59.43       63.86      6.44 o
  -6   7   6       22.57       26.07      4.86 o
  -5   7   6      159.71      153.56     28.28 o
  -4   7   6       23.89       24.97      4.10 o
  -3   7   6      145.07      135.08      5.24 o
  -2   7   6       33.15       30.25      7.92 o
  -1   7   6      550.38      511.67     11.14 o
   0   7   6        2.27        2.02      0.91 o
   1   7   6        5.35        6.38      1.62 o
   2   7   6       11.51        4.88      7.56 o
   3   7   6      288.21      263.73     29.01 o
   4   7   6      264.32      273.76     17.68 o
   5   7   6      148.35      226.34     22.31 o
   6   7   6        7.92        2.53      5.54 o
   7   7   6       49.00       55.00      7.73 o
  -7   8   6       64.67       93.87     19.35 o
  -6   8   6      255.45      305.93     22.16 o
  -5   8   6       37.92       55.63     10.42 o
  -4   8   6        9.60        6.01      9.36 o
  -3   8   6        6.03       -3.94      4.02 o
  -2   8   6        0.09       -2.15      1.43 o
  -1   8   6       44.67       53.01     11.89 o
   0   8   6       73.26       71.17      6.91 o
   1   8   6      969.10      972.94     49.48 o
   2   8   6       77.26       74.22      5.41 o
   3   8   6       72.98       95.01     17.43 o
   4   8   6       61.03       77.99     11.71 o
   5   8   6      158.68      208.76     27.24 o
   6   8   6       85.92       98.53     27.42 o
  -6   9   6        0.60       -3.54      4.02 o
  -5   9   6       53.08       37.01     10.93 o
  -4   9   6        7.95        2.96      7.31 o
  -3   9   6       59.85       47.90     15.18 o
  -2   9   6      101.11       81.49      7.01 o
  -1   9   6        4.82        9.96      4.27 o
   0   9   6       39.52       41.68     14.77 o
   1   9   6      256.00      198.84     15.76 o
   2   9   6      152.41      159.44      5.73 o
   3   9   6       24.42       47.04      6.96 o
   4   9   6      126.03       92.74     11.81 o
   5   9   6       41.24       22.07      7.36 o
  -5  10   6        4.09        7.54      4.55 o
  -4  10   6       42.85       44.84      8.04 o
  -3  10   6      115.10      141.42     24.87 o
  -2  10   6       38.29       49.68      5.76 o
  -1  10   6        0.24       -3.26      4.02 o
   0  10   6       26.49       39.76      5.64 o
   1  10   6      348.75      398.91     35.95 o
   2  10   6       16.46       27.86     10.95 o
   3  10   6       10.82       19.48     21.55 o
   4  10   6        5.11       -2.20      3.56 o
  -3  11   6       14.42       25.40      7.03 o
  -2  11   6       96.55       93.19     34.71 o
  -1  11   6       22.39       17.85      4.50 o
   0  11   6       80.43       87.68      8.30 o
   1  11   6        2.46        2.02      5.06 o
   2  11   6       16.26       13.30      7.11 o
  -9   0   7        5.03       -2.98      4.50 o
  -7   0   7      833.33      789.23     34.10 o
  -5   0   7       19.69       21.25      3.54 o
  -3   0   7     2093.84     2136.47     54.08 o
  -1   0   7     3584.36     3362.35     80.85 o
   1   0   7      214.07      177.32      5.97 o
   3   0   7     1680.01     1661.07     27.52 o
   5   0   7       39.03       27.93      3.09 o
   7   0   7       61.44       63.39      5.72 o
   9   0   7      301.08      350.19     18.52 o
 -10   1   7       11.09       24.28      8.20 o
  -9   1   7        0.88        3.72      3.38 o
  -8   1   7       10.68       18.92      4.50 o
  -7   1   7      106.38       89.56     13.79 o
  -6   1   7       27.62       31.32      6.65 o
  -5   1   7       43.76       36.23      5.62 o
  -4   1   7       66.22       70.81      5.72 o
  -3   1   7      226.75      255.84      5.54 o
  -2   1   7       20.21       15.21      3.59 o
  -1   1   7      317.73      319.09     11.28 o
   0   1   7      880.07      905.11     31.01 o
   1   1   7      867.69      827.59     12.81 o
   2   1   7     1888.16     1980.64     23.94 o
   3   1   7      560.63      492.41      9.49 o
   4   1   7      197.03      180.13     10.57 o
   5   1   7        2.16        2.19      4.53 o
   6   1   7      816.78      816.71     30.35 o
   7   1   7      309.09      321.38      7.98 o
   8   1   7        0.00       -0.08      2.50 o
   9   1   7       26.91       29.25      5.70 o
 -10   2   7        1.50        5.83      4.10 o
  -9   2   7       26.05       22.19     14.65 o
  -8   2   7        8.33       18.26      6.17 o
  -7   2   7      224.84      191.98     10.14 o
  -6   2   7      509.48      482.03     46.47 o
  -5   2   7      329.75      301.85      9.38 o
  -4   2   7       60.55       56.98      2.71 o
  -3   2   7       68.84       62.99      3.06 o
  -2   2   7     3783.64     3900.33     58.71 o
  -1   2   7      201.07      270.83      5.19 o
   0   2   7      391.32      406.23      7.34 o
   1   2   7       23.55       11.47      0.76 o
   2   2   7      771.15      833.60     11.22 o
   3   2   7       68.54       75.35      5.82 o
   4   2   7       17.18       15.94      1.40 o
   5   2   7      178.26      153.32      9.97 o
   6   2   7       53.65       58.23      3.62 o
   7   2   7       40.80       35.94     14.17 o
   8   2   7      247.14      241.90     17.48 o
   9   2   7      213.37      243.03     11.88 o
 -10   3   7      122.17      102.40     24.74 o
  -9   3   7       53.71       84.81     16.70 o
  -8   3   7      233.19      273.75     22.16 o
  -7   3   7      801.14      770.57     64.40 o
  -6   3   7      240.50      182.74      7.89 o
  -5   3   7      336.66      292.50     15.53 o
  -4   3   7      452.96      442.71     59.37 o
  -3   3   7      771.36      859.60     42.45 o
  -2   3   7      387.90      428.83     11.64 o
  -1   3   7      110.57      149.35      3.98 o
   0   3   7      488.11      470.78     11.53 o
   1   3   7     1030.93     1034.68     23.15 o
   2   3   7      278.09      294.74     15.23 o
   3   3   7       72.36       78.14      5.08 o
   4   3   7     1134.91     1184.97     16.74 o
   5   3   7      220.61      213.91      5.34 o
   6   3   7      182.96      185.17      5.99 o
   7   3   7        8.14       10.21      2.18 o
   8   3   7       18.44        9.89      6.30 o
  -9   4   7       13.28       13.72      5.16 o
  -8   4   7      110.45      114.65     23.25 o
  -7   4   7      347.73      325.10     24.82 o
  -6   4   7       64.95       60.43     15.25 o
  -5   4   7      584.82      582.20     13.40 o
  -4   4   7     2317.27     2407.08     52.97 o
  -3   4   7      843.08      855.84     24.36 o
  -2   4   7      155.84      139.40      4.00 o
  -1   4   7       20.76       17.88      1.44 o
   0   4   7      266.23      276.42     12.70 o
   1   4   7      275.64      266.89      6.99 o
   2   4   7       94.75      100.02      4.01 o
   3   4   7      697.03      698.51     30.66 o
   4   4   7       32.56       28.37      6.75 o
   5   4   7      273.04      237.07      6.58 o
   6   4   7       48.20       47.49      3.43 o
   7   4   7       25.13       26.04      8.09 o
   8   4   7       13.22       35.84      5.21 o
  -9   5   7       48.19       30.60     17.53 o
  -8   5   7        7.05       -0.61      6.30 o
  -7   5   7       13.07       11.71      3.36 o
  -6   5   7      394.31      391.21     29.85 o
  -5   5   7       30.40       43.57      4.30 o
  -4   5   7      135.03      135.66      7.69 o
  -3   5   7      270.72      274.51      5.90 o
  -2   5   7      195.30      187.53      8.25 o
  -1   5   7       23.73       15.54      3.29 o
   0   5   7        2.20        3.51      1.04 o
   1   5   7       90.40       75.76      4.73 o
   2   5   7      647.15      592.70     45.91 o
   3   5   7      736.78      668.61     25.12 o
   4   5   7      954.88      959.22     17.48 o
   5   5   7       93.56       84.71     11.53 o
   6   5   7      127.51      153.58      8.12 o
   7   5   7      168.13      147.40     13.66 o
   8   5   7      109.90      125.11     38.04 o
  -8   6   7        5.94        3.36      3.73 o
  -7   6   7       32.49       34.70     14.39 o
  -6   6   7      269.40      323.98     12.00 o
  -5   6   7       85.49       97.99      5.34 o
  -4   6   7     1048.01     1059.91     21.21 o
  -3   6   7      308.50      368.55      7.46 o
  -2   6   7      349.27      340.99      7.20 o
  -1   6   7        1.49       -2.25      1.75 o
   0   6   7     1175.97     1178.14     17.46 o
   1   6   7      165.04      160.99      4.55 o
   2   6   7      599.81      573.29      9.16 o
   3   6   7        6.29        4.74      0.99 o
   4   6   7       38.76       38.97      4.55 o
   5   6   7        0.55        1.19      3.26 o
   6   6   7       57.64       68.82     10.88 o
   7   6   7       12.03       12.64      4.78 o
  -8   7   7       56.09       52.01      6.18 o
  -7   7   7        3.07        9.90      3.40 o
  -6   7   7       35.45       40.79      4.77 o
  -5   7   7        0.10       -2.00      3.79 o
  -4   7   7      125.90      138.37      8.45 o
  -3   7   7       50.47       53.16      3.47 o
  -2   7   7       54.84       42.78      4.33 o
  -1   7   7       20.19       16.75      1.97 o
   0   7   7      125.46      148.58      4.21 o
   1   7   7      329.19      294.40      5.38 o
   2   7   7       45.12       42.41      2.48 o
   3   7   7      136.83      114.22      8.22 o
   4   7   7      113.63      112.72      5.50 o
   5   7   7        8.06        8.52      3.29 o
   6   7   7      266.14      272.78     17.73 o
   7   7   7       12.33        4.63      4.50 o
  -7   8   7      128.51       88.44     17.68 o
  -6   8   7       80.78      100.94     10.52 o
  -5   8   7        1.20        5.76      3.01 o
  -4   8   7        0.53        6.93      4.78 o
  -3   8   7       25.03       14.19      3.29 o
  -2   8   7       16.64       22.43      3.04 o
  -1   8   7       17.27       26.52      9.13 o
   0   8   7      315.48      319.77      7.90 o
   1   8   7      566.30      573.63     30.46 o
   2   8   7       91.58       90.56      5.31 o
   3   8   7       19.48       16.69      3.29 o
   4   8   7       16.29       50.13      7.55 o
   5   8   7       10.62       35.69      8.12 o
   6   8   7       56.34       65.35     33.54 o
  -6   9   7       72.52       96.19      9.11 o
  -4   9   7       30.05       35.17      4.76 o
  -3   9   7       67.33       72.63     10.75 o
  -2   9   7      124.37      121.24     15.35 o
  -1   9   7        9.86       17.95     12.72 o
   0   9   7       12.29       14.69      8.80 o
   1   9   7       23.44       25.60      2.72 o
   2   9   7      298.27      280.35     27.52 o
   3   9   7       48.28       29.53      6.20 o
   4   9   7        0.82        1.13      8.09 o
   5   9   7       32.26       38.55     13.74 o
  -5  10   7        6.07       -1.82      5.29 o
  -4  10   7       54.67       49.76      5.71 o
  -3  10   7       22.70        9.11      6.53 o
  -2  10   7       19.72       31.37      4.00 o
  -1  10   7      142.24      137.36      8.47 o
   0  10   7       52.69       40.04      5.64 o
   1  10   7       14.53        7.03      5.01 o
   2  10   7       10.68        5.01      7.56 o
   3  10   7        2.06       56.30      8.72 o
   4  10   7        2.10        8.13     12.60 o
  -3  11   7       14.01       19.57      4.24 o
  -2  11   7       24.13       34.95     15.68 o
  -1  11   7        6.64        7.73      7.84 o
   0  11   7       11.53       16.19      7.08 o
   1  11   7      165.78      159.21     16.44 o
   2  11   7        0.03        1.88      5.23 o
  -8   0   8      167.87      179.70     14.47 o
  -6   0   8      114.11      116.56      9.71 o
  -4   0   8     1193.60     1188.95     27.93 o
  -2   0   8        5.04        0.51      1.52 o
   0   0   8     3993.07     4310.69    103.36 o
   2   0   8     1504.83     1697.95     29.65 o
   4   0   8     3087.94     2992.28     59.04 o
   6   0   8      252.51      218.35      7.99 o
   8   0   8      377.59      447.99     16.19 o
 -10   1   8       13.95       15.30     13.41 o
  -9   1   8        4.00       11.08      4.22 o
  -8   1   8       32.42       48.34     10.55 o
  -7   1   8       56.95       62.59      5.52 o
  -6   1   8        2.96        0.26      2.52 o
  -5   1   8      255.81      260.14     12.32 o
  -4   1   8        7.92       13.17      1.79 o
  -3   1   8        0.17       -0.71      1.52 o
  -2   1   8       95.58      108.86      9.16 o
  -1   1   8      136.18      148.24      9.01 o
   0   1   8      684.63      655.41     13.28 o
   1   1   8      679.20      713.46     11.44 o
   2   1   8      608.03      576.57      7.99 o
   3   1   8     1035.46     1071.13     16.90 o
   4   1   8      625.49      642.02     11.29 o
   5   1   8      740.94      720.77     41.74 o
   6   1   8       36.01       37.26      3.82 o
   7   1   8      192.53      173.93      6.20 o
   8   1   8        9.34        7.72      7.87 o
   9   1   8       18.47        5.44      3.71 o
 -10   2   8       20.62       11.54     18.97 o
  -9   2   8        0.97      -10.24      6.83 o
  -8   2   8      155.21      190.20     10.73 o
  -7   2   8      276.20      269.36     11.98 o
  -6   2   8       32.18       42.67      6.55 o
  -5   2   8      526.76      478.42     21.32 o
  -4   2   8      974.23      913.39     31.47 o
  -3   2   8     1007.66     1060.60     18.31 o
  -2   2   8      689.08      736.51     13.19 o
  -1   2   8       53.19       46.60      2.16 o
   0   2   8       24.21       30.03      1.18 o
   1   2   8      119.27      134.12      2.75 o
   2   2   8      438.07      389.25      5.75 o
   3   2   8        7.98        8.70      0.80 o
   4   2   8        7.80        5.58      4.81 o
   5   2   8     1014.58     1013.77     29.27 o
   6   2   8        0.50       -0.05      1.76 o
   7   2   8       56.62       56.04     14.82 o
   8   2   8      110.62      128.96     12.95 o
  -9   3   8        0.04       -2.53      5.11 o
  -8   3   8       70.31       90.52      8.75 o
  -7   3   8        1.22        2.27      3.60 o
  -6   3   8     1538.99     1457.22     40.06 o
  -5   3   8       41.10       31.53      4.00 o
  -4   3   8      132.85      112.38     14.92 o
  -3   3   8      687.94      600.90     25.75 o
  -2   3   8      397.21      431.50      8.09 o
  -1   3   8     1149.62     1148.92     18.65 o
   0   3   8      954.09     1007.40     25.09 o
   1   3   8     1719.01     1729.79     32.40 o
   2   3   8      945.95      893.32     36.83 o
   3   3   8      362.16      383.46     11.99 o
   4   3   8       14.98       18.86      1.58 o
   5   3   8      900.04      920.50     17.36 o
   6   3   8        5.41        6.64      2.21 o
   7   3   8       25.47       15.66      9.79 o
   8   3   8       99.32      112.02     14.49 o
  -9   4   8       88.09      108.92     26.11 o
  -8   4   8        1.84        1.02      3.60 o
  -7   4   8       65.32       68.01      7.05 o
  -6   4   8      279.12      258.70      8.08 o
  -5   4   8      680.48      648.36     40.70 o
  -4   4   8       62.92       58.18      9.18 o
  -3   4   8        3.42       21.07      3.59 o
  -2   4   8      565.61      588.37     14.67 o
  -1   4   8        1.13        0.15      2.25 o
   0   4   8     1735.64     1857.43     40.45 o
   1   4   8      199.78      229.83      7.82 o
   2   4   8      601.76      688.36     53.88 o
   3   4   8      662.81      636.42     40.80 o
   4   4   8      251.02      225.65     21.30 o
   5   4   8       28.72       31.51      3.31 o
   6   4   8       12.51       14.70      3.36 o
   7   4   8       75.34       61.83      4.86 o
   8   4   8      105.08      109.87      8.73 o
  -9   5   8       17.57       26.01      6.31 o
  -8   5   8        5.66       17.01     10.14 o
  -7   5   8        3.35       -4.29      3.75 o
  -6   5   8       27.70       31.37      4.02 o
  -5   5   8       28.22       27.33      8.17 o
  -4   5   8       73.15       65.99      3.16 o
  -3   5   8       67.25       58.23      5.24 o
  -2   5   8       25.71       24.54      3.34 o
  -1   5   8       56.11       41.47      3.57 o
   0   5   8       38.03       47.16     12.62 o
   1   5   8      189.78      172.76     23.88 o
   2   5   8     1219.88     1163.55     39.61 o
   3   5   8      694.05      648.66     32.48 o
   4   5   8      659.92      649.06     17.66 o
   5   5   8      127.24      102.09      6.17 o
   6   5   8       53.50       54.01      4.14 o
   7   5   8       41.60       64.05     12.29 o
   8   5   8        5.28       -4.09      5.12 o
  -8   6   8       73.71       73.87     13.76 o
  -7   6   8      194.15      222.29     19.28 o
  -6   6   8        0.50        0.04      2.76 o
  -5   6   8      121.63      108.17     14.24 o
  -4   6   8     2484.54     2429.58     38.88 o
  -3   6   8        2.87        6.45      3.77 o
  -2   6   8       48.70       58.77      6.07 o
  -1   6   8      191.54      196.25      5.60 o
   0   6   8      165.16      174.87      3.94 o
   1   6   8     1457.76     1635.78     90.86 o
   2   6   8        5.40        3.58      5.03 o
   3   6   8      271.51      259.43     11.64 o
   4   6   8       96.66       79.96     11.76 o
   5   6   8      233.71      245.47      8.96 o
   6   6   8        1.10        3.86      2.80 o
   7   6   8      174.68      241.48     38.25 o
  -8   7   8       11.55       10.91      5.62 o
  -7   7   8        0.04       -4.55      3.04 o
  -6   7   8        1.22        7.10      4.07 o
  -5   7   8        6.60        4.86      4.81 o
  -4   7   8       35.28       29.28     11.46 o
  -3   7   8       20.44       12.72      1.33 o
  -2   7   8        0.12        0.00      1.11 o
  -1   7   8       71.34       73.38     13.31 o
   0   7   8       67.57       58.52      1.89 o
   1   7   8      804.75      809.04     25.28 o
   2   7   8        0.48        3.01     10.62 o
   3   7   8      145.80      143.65     18.34 o
   4   7   8      179.84      166.18      6.94 o
   5   7   8      413.84      444.18     65.87 o
   6   7   8        2.01       -3.54      5.57 o
  -7   8   8       31.57       35.52      8.04 o
  -6   8   8       27.52        5.44      4.27 o
  -5   8   8      184.04      189.89     13.99 o
  -4   8   8       11.92        1.56      1.94 o
  -3   8   8       17.09        9.55      5.79 o
  -2   8   8       47.74       42.77      7.77 o
  -1   8   8      121.23      109.53      6.73 o
   0   8   8      335.55      353.66     24.03 o
   1   8   8       14.76       47.15     13.63 o
   2   8   8       87.07       96.88      5.96 o
   3   8   8       28.83       32.25     18.21 o
   4   8   8       10.89       38.01     23.75 o
   5   8   8       73.22       71.64     17.07 o
   6   8   8        9.26       12.88      7.26 o
  -6   9   8       28.47       28.18      5.33 o
  -5   9   8       40.11       53.23     12.34 o
  -4   9   8       16.69       13.65      4.59 o
  -3   9   8      502.86      583.74     76.29 o
  -2   9   8       97.63      108.30      6.86 o
  -1   9   8      253.19      297.70     12.46 o
   0   9   8      107.45      118.76     11.59 o
   1   9   8      185.62      234.64     17.20 o
   2   9   8       56.61       70.37      6.43 o
   3   9   8       41.37       47.05     11.13 o
   4   9   8      144.45      187.67     25.27 o
   5   9   8        2.61       19.87     13.36 o
  -5  10   8        2.16       -6.91      4.60 o
  -4  10   8       36.65       46.68      5.89 o
  -3  10   8        7.73        5.74      6.05 o
  -2  10   8       77.30       96.31      7.26 o
  -1  10   8      100.59       99.41     16.87 o
   0  10   8        6.31       12.65      6.07 o
   1  10   8       21.98       29.39      6.58 o
   2  10   8       25.42       20.50      6.32 o
   3  10   8       11.80       26.31      8.55 o
  -2  11   8       85.07       54.84     12.09 o
  -1  11   8       13.93       18.67      8.15 o
   0  11   8       85.04      100.63     14.01 o
   1  11   8       24.97       45.53     11.23 o
  -9   0   9       37.38       16.19      7.08 o
  -7   0   9      114.88      167.26     13.36 o
  -5   0   9       34.90        2.53      3.04 o
  -3   0   9      203.63      228.47      8.85 o
  -1   0   9      126.32      140.49      5.31 o
   1   0   9       75.14      131.59      5.67 o
   3   0   9      871.27      853.68     17.10 o
   5   0   9      444.38      423.55     12.04 o
   7   0   9        2.96        7.03      2.98 o
 -10   1   9       35.25       52.81     17.18 o
  -9   1   9       58.62       58.89     14.29 o
  -8   1   9       71.53       59.33      8.80 o
  -7   1   9      136.13      144.46     11.89 o
  -6   1   9        5.55       -3.66      2.64 o
  -5   1   9      799.33      673.30     21.46 o
  -4   1   9        7.03        4.00      1.72 o
  -3   1   9      690.14      630.00     39.26 o
  -2   1   9      108.39       96.64      7.92 o
  -1   1   9      442.78      414.34      9.07 o
   0   1   9      893.79      886.62     15.44 o
   1   1   9      207.08      158.40      4.19 o
   2   1   9      961.34      977.06     13.38 o
   3   1   9      119.38       94.00      2.61 o
   4   1   9        0.03       -0.77      1.50 o
   5   1   9      110.97       98.04      3.75 o
   6   1   9        1.50        3.49      2.78 o
   7   1   9       95.70      109.12      4.46 o
   8   1   9       42.08       44.40      4.04 o
 -10   2   9       11.79       27.78      6.52 o
  -9   2   9       24.68       20.40     11.66 o
  -8   2   9       39.40       38.20      6.07 o
  -7   2   9      139.14      140.29     12.32 o
  -6   2   9      269.72      236.08     11.41 o
  -5   2   9       33.43       21.19      4.63 o
  -4   2   9        0.21       -1.48      1.43 o
  -3   2   9      337.11      298.30      6.86 o
  -2   2   9      915.26      904.29     15.59 o
  -1   2   9     1165.38     1195.17     21.98 o
   0   2   9       35.06       26.90      2.78 o
   1   2   9      557.88      508.69      9.66 o
   2   2   9      422.89      462.91     12.14 o
   3   2   9     2165.85     2105.68     28.22 o
   4   2   9       17.89       30.38      2.42 o
   5   2   9        1.10        2.24      1.59 o
   6   2   9        0.26        2.97      2.81 o
   7   2   9      173.44      155.19      7.32 o
   8   2   9        5.15        3.94      4.10 o
  -9   3   9        0.02        1.81      3.76 o
  -8   3   9        3.38        3.42      3.40 o
  -7   3   9      863.07      867.53     51.81 o
  -6   3   9      728.94      730.57     22.30 o
  -5   3   9      124.81      102.77     10.07 o
  -4   3   9      107.13      115.72      5.42 o
  -3   3   9     1756.99     1830.19     32.64 o
  -2   3   9       82.14       84.29      2.89 o
  -1   3   9       48.37       38.96      1.79 o
   0   3   9       96.89      124.46      4.79 o
   1   3   9      580.81      551.89     49.28 o
   2   3   9       64.26       61.24      6.07 o
   3   3   9      380.77      353.07     31.97 o
   4   3   9       44.96       42.49      2.71 o
   5   3   9       24.66       26.79      8.63 o
   6   3   9       76.86       92.58     19.83 o
   7   3   9      279.32      277.85     18.77 o
   8   3   9        5.73        3.88      2.67 o
  -9   4   9       34.18       58.58     20.14 o
  -8   4   9       13.96       17.40      6.50 o
  -7   4   9       42.68       36.48      5.97 o
  -6   4   9        9.12       11.13      4.81 o
  -5   4   9        1.02        8.88     15.68 o
  -4   4   9       86.36       90.24      5.87 o
  -3   4   9       20.18       17.16      2.04 o
  -2   4   9      686.37      649.67     24.08 o
  -1   4   9       70.20       76.20      3.54 o
   0   4   9     1215.18     1131.28     32.05 o
   1   4   9     1072.84     1084.24     29.83 o
   2   4   9     1167.06     1151.25     31.11 o
   3   4   9       31.21       26.09      3.24 o
   4   4   9      704.43      647.51     10.73 o
   5   4   9      422.27      421.53     10.22 o
   6   4   9      117.03      118.20      8.85 o
   7   4   9       16.07       16.59      4.07 o
   8   4   9        0.07        4.48      4.48 o
  -9   5   9        0.04       -7.99      7.56 o
  -8   5   9      462.84      466.72     21.26 o
  -7   5   9        3.08        6.45      8.85 o
  -6   5   9        4.70       22.62      6.65 o
  -5   5   9       35.96       14.33      4.86 o
  -4   5   9     2059.61     2085.33     84.08 o
  -3   5   9      406.97      413.62      9.09 o
  -2   5   9      487.82      455.21     20.41 o
  -1   5   9       80.12       88.09     14.44 o
   0   5   9      275.78      285.73     11.46 o
   1   5   9      108.32       92.44     14.39 o
   2   5   9       27.58       36.28      4.00 o
   3   5   9      170.98      165.26     32.68 o
   4   5   9        9.83        9.95      4.27 o
   5   5   9       10.19        4.63      5.03 o
   6   5   9       28.83       38.74      6.78 o
   7   5   9       48.99       40.92     20.67 o
  -8   6   9       16.18       21.37     14.44 o
  -7   6   9       43.46       30.14     14.22 o
  -6   6   9       27.25       25.73      9.64 o
  -5   6   9      147.71      163.38      7.72 o
  -4   6   9      222.10      192.51      5.29 o
  -3   6   9       17.47       22.74      1.82 o
  -2   6   9       28.43       16.52      1.66 o
  -1   6   9       14.00        9.49      6.55 o
   0   6   9     1473.17     1644.41     44.48 o
   1   6   9       69.82       62.08     23.09 o
   2   6   9        0.38        4.73     16.19 o
   3   6   9     1605.89     1695.73     36.15 o
   4   6   9      275.29      285.09      9.28 o
   5   6   9       73.73       52.71      4.46 o
   6   6   9       68.97       79.26      7.66 o
   7   6   9       41.16       47.55      6.75 o
  -8   7   9        1.96        9.36      6.58 o
  -7   7   9       24.76       15.06      3.71 o
  -6   7   9      148.50      160.09     17.93 o
  -5   7   9       99.56      132.61      6.83 o
  -4   7   9       84.17       91.29      7.44 o
  -3   7   9       71.40       77.35      4.27 o
  -2   7   9      442.74      484.44     17.40 o
  -1   7   9       25.24       24.27      5.11 o
   0   7   9      412.12      459.72     74.02 o
   1   7   9       18.17       36.69     12.45 o
   2   7   9       32.89       27.04      8.32 o
   3   7   9       72.27       61.65      4.33 o
   4   7   9        1.48        4.42      2.36 o
   5   7   9       14.78       16.95      2.83 o
   6   7   9       10.37       -5.11      3.41 o
  -7   8   9        3.80       -3.25     10.32 o
  -6   8   9        0.08        6.58      3.62 o
  -5   8   9        2.97       -5.85      4.53 o
  -4   8   9      102.95      131.92     14.80 o
  -3   8   9        1.68        6.22      5.79 o
  -2   8   9        9.79       13.94      3.20 o
  -1   8   9       94.36       85.10      6.45 o
   0   8   9       80.85       75.64      6.47 o
   1   8   9      129.73      135.86     29.47 o
   2   8   9      176.40      156.40      7.90 o
   3   8   9        2.41        5.90      3.03 o
   4   8   9       54.75       85.28     15.71 o
   5   8   9        5.72       22.31      8.09 o
  -5   9   9        0.87        4.55      5.11 o
  -4   9   9      192.20      217.77     25.04 o
  -3   9   9       28.75       27.86     22.54 o
  -2   9   9       11.34       21.01     13.23 o
  -1   9   9       72.27       81.95      7.54 o
   0   9   9        5.74       -4.00      6.02 o
   1   9   9       52.83       66.27     10.62 o
   2   9   9       39.44       74.98     10.12 o
   3   9   9       17.47       -3.80     11.36 o
   4   9   9       85.53       89.65     13.61 o
  -4  10   9       39.61       72.55     13.79 o
  -3  10   9       12.89       26.11      4.45 o
  -2  10   9       38.40       44.20     24.61 o
  -1  10   9        2.72       10.62      5.57 o
   0  10   9       74.25       79.73     12.45 o
   1  10   9       53.90       47.05      9.56 o
   2  10   9        2.12       16.00     10.42 o
   3  10   9       67.58       65.09      8.72 o
  -1  11   9       65.38       55.75     10.07 o
 -10   0  10        0.26      -10.07      8.15 o
  -8   0  10      298.69      337.70     21.50 o
  -6   0  10      532.29      522.25     24.69 o
  -4   0  10     1899.07     2023.65     74.88 o
  -2   0  10        8.54        8.04      2.02 o
   0   0  10        7.95        9.11      2.02 o
   2   0  10        1.06        1.52      1.01 o
   4   0  10        0.34        2.02      1.52 o
   6   0  10       53.17       44.62      3.90 o
   8   0  10       99.26       86.71     13.81 o
 -10   1  10       15.62       26.83     21.07 o
  -9   1  10        8.96       26.96      5.31 o
  -8   1  10      297.77      303.17     14.04 o
  -7   1  10      184.03      212.75     16.37 o
  -6   1  10       21.28       16.82     11.38 o
  -5   1  10        0.08        0.14      1.76 o
  -4   1  10      587.36      547.20     17.91 o
  -3   1  10     1149.79     1224.82     26.78 o
  -2   1  10      602.39      609.35     12.92 o
  -1   1  10      289.62      285.99     18.64 o
   0   1  10      697.70      769.14     43.10 o
   1   1  10       84.90       84.41      2.48 o
   2   1  10     1756.93     1779.25     26.33 o
   3   1  10       37.36       37.80      2.05 o
   4   1  10      877.04      839.94     13.83 o
   5   1  10       10.13       11.44      5.03 o
   6   1  10      420.20      431.92     17.28 o
   7   1  10       27.38       25.83      5.36 o
   8   1  10      134.61      154.66      8.98 o
  -9   2  10       18.99       24.69      9.16 o
  -8   2  10        1.36        9.53     19.22 o
  -7   2  10       33.52       16.00      5.01 o
  -6   2  10      211.77      192.29     19.71 o
  -5   2  10      179.04      168.58      6.68 o
  -4   2  10      656.75      639.04     44.39 o
  -3   2  10        0.30        1.58      2.78 o
  -2   2  10      949.37      914.48     30.73 o
  -1   2  10      268.95      283.92     11.79 o
   0   2  10      573.88      605.69     19.43 o
   1   2  10     1938.41     1910.05     46.09 o
   2   2  10      429.80      412.28      7.44 o
   3   2  10        0.22        0.51      1.07 o
   4   2  10      421.46      413.65      8.06 o
   5   2  10      531.60      506.49     11.64 o
   6   2  10        2.30        3.79      1.79 o
   7   2  10       39.18       36.16      3.73 o
   8   2  10      192.90      224.67     31.16 o
  -9   3  10       36.08       23.80     15.66 o
  -8   3  10       25.75       23.41     13.23 o
  -7   3  10      225.56      239.16     11.04 o
  -6   3  10      189.14      196.86     12.29 o
  -5   3  10       82.98       76.33      4.64 o
  -4   3  10       77.27       65.12     11.16 o
  -3   3  10      144.45      151.18     11.00 o
  -2   3  10        0.86        1.01      0.72 o
  -1   3  10       98.91       75.61      3.31 o
   0   3  10      102.33      124.86      8.80 o
   1   3  10      424.46      439.90     15.31 o
   2   3  10      194.05      182.06     10.24 o
   3   3  10       62.13       66.75      2.35 o
   4   3  10      199.02      210.80      6.26 o
   5   3  10       15.08       20.40      3.36 o
   6   3  10       35.16       45.01      6.93 o
   7   3  10      112.68       99.57      6.49 o
   8   3  10        7.81        5.96      6.30 o
  -8   4  10       13.44        9.55      4.62 o
  -7   4  10        7.12        9.81      8.52 o
  -6   4  10       86.77       80.73     18.85 o
  -5   4  10        3.23        7.84      2.30 o
  -4   4  10      736.66      682.51     16.71 o
  -3   4  10      146.08      158.52     21.35 o
  -2   4  10       10.54        9.20      1.23 o
  -1   4  10      666.18      582.30     29.67 o
   0   4  10      268.01      315.52     29.01 o
   1   4  10        2.28       -1.52      5.57 o
   2   4  10      179.26      163.33      7.23 o
   3   4  10      612.81      624.73     13.89 o
   4   4  10      230.87      242.11     28.03 o
   5   4  10      172.90      172.84      7.53 o
   6   4  10        3.18        1.52      2.18 o
   7   4  10       84.79       89.56     23.15 o
  -9   5  10      136.23      154.54     19.81 o
  -8   5  10       46.35       57.31     15.68 o
  -7   5  10       11.14       26.71      7.84 o
  -6   5  10       35.78       50.45     13.84 o
  -5   5  10     1222.35     1152.66     84.18 o
  -4   5  10      844.31      806.33     16.87 o
  -3   5  10        6.58       13.69      7.08 o
  -2   5  10       55.98       57.99      3.06 o
  -1   5  10       53.95       60.40      6.17 o
   0   5  10       61.75       54.70      8.27 o
   1   5  10        1.66       11.59      7.61 o
   2   5  10       36.81       35.16      9.28 o
   3   5  10      204.71      197.75      7.14 o
   4   5  10       95.24      106.09      6.05 o
   5   5  10      399.35      410.16     39.94 o
   6   5  10      103.09      105.61     14.11 o
   7   5  10       13.77        7.59      3.16 o
  -8   6  10        8.63        4.94      5.37 o
  -7   6  10       11.66       39.48     28.26 o
  -6   6  10        0.02        0.20      7.79 o
  -5   6  10      230.62      256.30     11.94 o
  -4   6  10       44.97       39.01      7.13 o
  -3   6  10        1.69        1.38      2.28 o
  -2   6  10      123.61      108.42     16.80 o
  -1   6  10      326.47      316.79     21.48 o
   0   6  10      107.65       98.30     21.96 o
   1   6  10        3.73       10.18      4.04 o
   2   6  10      724.01      721.45     19.42 o
   3   6  10      121.32      113.89     22.44 o
   4   6  10        5.93        0.98      8.30 o
   5   6  10       24.16       31.20     10.42 o
   6   6  10       31.32       34.93      7.11 o
  -7   7  10      177.83      178.20     11.87 o
  -6   7  10       48.08       55.99      6.76 o
  -5   7  10      160.47      161.20      7.81 o
  -4   7  10       22.40        5.31      4.30 o
  -3   7  10        3.55        3.44      2.53 o
  -2   7  10       52.63       53.32     11.13 o
  -1   7  10      109.50      102.89      4.20 o
   0   7  10      256.06      245.85     12.46 o
   1   7  10      210.23      230.75     22.59 o
   2   7  10       79.17       90.88     19.98 o
   3   7  10      296.14      304.32     31.54 o
   4   7  10        2.23        0.23     13.41 o
   5   7  10      266.32      334.54     24.99 o
   6   7  10        0.01       -0.30      3.39 o
  -7   8  10       47.05       58.13      9.26 o
  -6   8  10        6.33        9.36      6.83 o
  -5   8  10      202.81      146.48     13.31 o
  -4   8  10       73.97       64.43     20.21 o
  -3   8  10      100.03      109.36      7.45 o
  -2   8  10      179.02      193.31      9.84 o
  -1   8  10      215.10      194.66      6.34 o
   0   8  10       77.24       43.18      4.73 o
   1   8  10       65.89       82.72      6.69 o
   2   8  10       14.02       17.15      4.35 o
   3   8  10       36.02       35.51      4.25 o
   4   8  10        0.00        5.36      4.81 o
   5   8  10        0.37        8.39      3.90 o
  -5   9  10        0.49       10.82      4.17 o
  -4   9  10       25.67       19.22      8.70 o
  -3   9  10        2.95       -4.81      8.32 o
  -2   9  10        0.03       -8.55      7.08 o
  -1   9  10       27.85       20.64      8.20 o
   0   9  10       27.88       21.18      4.80 o
   1   9  10      214.80      194.41     13.48 o
   2   9  10        0.16        0.91      2.55 o
   3   9  10      100.93       98.33     11.05 o
   4   9  10       22.89       34.08     11.61 o
  -4  10  10       25.05       32.82     13.18 o
  -3  10  10       95.12       98.13     17.07 o
  -2  10  10       30.12       64.10     12.24 o
  -1  10  10      164.16      163.21     16.09 o
   0  10  10      242.26      182.13     17.61 o
   1  10  10        8.11        2.02      5.06 o
   2  10  10        6.81       29.02      8.09 o
  -9   0  11       63.68       15.13      6.63 o
  -7   0  11       76.15       74.98      8.95 o
  -5   0  11      452.50      516.08     25.55 o
  -3   0  11      843.55      827.57     32.33 o
  -1   0  11       26.16       20.64      2.43 o
   1   0  11       29.04       25.40      2.02 o
   3   0  11      263.94      245.06      7.74 o
   5   0  11       64.99       83.78      4.96 o
   7   0  11      181.81      196.35     11.99 o
  -9   1  11      229.09      278.13     51.32 o
  -8   1  11      133.82      163.51     10.32 o
  -7   1  11      244.01      205.94     15.78 o
  -6   1  11        7.30       12.46      3.72 o
  -5   1  11        1.65        5.30      5.54 o
  -4   1  11      417.28      413.07     13.81 o
  -3   1  11      328.28      371.06     31.90 o
  -2   1  11      621.60      592.20     14.37 o
  -1   1  11      612.43      612.75     12.61 o
   0   1  11        0.28        4.78      1.58 o
   1   1  11       94.59       79.98      2.69 o
   2   1  11      139.13      140.55      3.85 o
   3   1  11     1590.62     1587.68     24.08 o
   4   1  11      334.16      329.54      8.98 o
   5   1  11      606.04      617.14     31.34 o
   6   1  11       90.69       91.93     11.31 o
   7   1  11        0.53       10.38      3.74 o
   8   1  11       35.20       34.41     14.49 o
  -9   2  11       51.38       37.99     10.02 o
  -8   2  11       42.57       26.77     12.22 o
  -7   2  11      302.93      317.15     45.00 o
  -6   2  11       43.85       32.51     13.48 o
  -5   2  11      818.99      754.04     40.62 o
  -4   2  11        4.50       20.33      8.40 o
  -3   2  11      680.59      639.49     29.82 o
  -2   2  11       41.00       31.63      2.38 o
  -1   2  11       68.49       71.46      4.00 o
   0   2  11      500.92      552.56     17.96 o
   1   2  11      474.51      474.01      8.80 o
   2   2  11       13.73       15.60      1.34 o
   3   2  11     1060.80     1032.42     16.62 o
   4   2  11      369.90      329.36     20.03 o
   5   2  11      153.31      142.16     12.07 o
   6   2  11       54.42       44.90      3.48 o
   7   2  11        8.67       31.37      6.01 o
   8   2  11       72.32       91.97     10.37 o
  -9   3  11       10.95       12.92     15.43 o
  -8   3  11       17.64       25.75      4.82 o
  -7   3  11        6.87       15.68      6.07 o
  -6   3  11      449.78      491.74     54.03 o
  -5   3  11      737.58      679.17     54.77 o
  -4   3  11       42.25       46.69      3.52 o
  -3   3  11       10.84        9.45      4.05 o
  -2   3  11        3.22        9.67      2.02 o
  -1   3  11       22.86       24.45      1.57 o
   0   3  11      514.92      518.78     23.98 o
   1   3  11     1253.28     1170.99     32.58 o
   2   3  11       40.60       48.38      4.05 o
   3   3  11      156.98      151.92      3.95 o
   4   3  11      348.97      338.47      9.31 o
   5   3  11       24.17       24.14      8.37 o
   6   3  11       41.38       58.11      5.11 o
   7   3  11        0.40        3.78     13.38 o
  -9   4  11       12.45        2.12      3.82 o
  -8   4  11      124.10      141.44     10.88 o
  -7   4  11        6.43       -1.75     11.08 o
  -6   4  11      350.85      337.04     60.43 o
  -5   4  11       44.89       45.48      6.40 o
  -4   4  11       84.28       80.24     15.18 o
  -3   4  11        1.81        4.56      4.35 o
  -2   4  11      405.27      374.33     14.72 o
  -1   4  11      330.87      350.62      9.31 o
   0   4  11      213.08      172.69     17.66 o
   1   4  11      156.40      131.51      7.41 o
   2   4  11       21.61       11.80      6.60 o
   3   4  11     1269.69     1148.61     54.54 o
   4   4  11      220.59      215.31     17.18 o
   5   4  11       18.89       25.78     10.07 o
   6   4  11      150.37      185.67      7.95 o
   7   4  11      167.18      182.02      8.98 o
  -8   5  11       24.16       54.86     12.93 o
  -7   5  11       34.89       34.20     14.09 o
  -6   5  11       52.36       71.86     17.88 o
  -5   5  11       25.48       36.00      5.09 o
  -4   5  11       90.87       76.11     12.60 o
  -3   5  11       11.91       17.13      2.53 o
  -2   5  11      511.97      541.33     11.76 o
  -1   5  11       88.63       85.81     16.54 o
   0   5  11      542.33      575.47     43.28 o
   1   5  11      233.32      227.98     10.25 o
   2   5  11     1014.45     1027.21     24.79 o
   3   5  11      311.88      284.65     23.90 o
   4   5  11       27.38       26.57      9.64 o
   5   5  11       62.46       64.17      4.66 o
   6   5  11        5.24        8.89      4.53 o
   7   5  11        3.99       18.93     16.95 o
  -8   6  11       15.09        7.32      8.35 o
  -7   6  11       37.34       52.78      6.61 o
  -6   6  11       74.53      109.27     12.95 o
  -5   6  11        6.82       14.66      6.12 o
  -4   6  11        3.94        8.30      2.30 o
  -3   6  11      106.77      106.88      5.49 o
  -2   6  11        4.51        2.22      4.27 o
  -1   6  11      182.45      156.07      7.69 o
   0   6  11        6.72        4.47      3.67 o
   1   6  11       28.33       22.82      5.17 o
   2   6  11        1.93        2.99      4.30 o
   3   6  11      700.55      734.44     16.67 o
   4   6  11       59.30       66.06      5.09 o
   5   6  11        0.45        8.29      4.04 o
   6   6  11       58.08       86.57      5.83 o
  -7   7  11        3.54       -6.46      7.82 o
  -6   7  11       81.67       62.68      8.20 o
  -5   7  11       76.02       73.46     18.92 o
  -4   7  11      381.05      326.24     39.16 o
  -3   7  11       29.36       29.01     11.86 o
  -2   7  11       99.16       87.73      5.39 o
  -1   7  11        0.76        0.78      2.76 o
   0   7  11      922.81      883.16     46.01 o
   1   7  11      161.57      145.76      8.95 o
   2   7  11      193.31      199.04      9.03 o
   3   7  11        1.93        2.30      2.78 o
   4   7  11      197.26      163.47      9.79 o
   5   7  11       13.95       14.89      5.13 o
  -6   8  11      235.43      257.60     27.29 o
  -5   8  11       44.11       18.67      4.59 o
  -4   8  11       99.65      100.67     10.67 o
  -3   8  11        1.33       -5.97      6.55 o
  -2   8  11      212.34      209.42     11.91 o
  -1   8  11        0.22        2.02      5.06 o
   0   8  11       45.14       49.51      6.50 o
   1   8  11        5.83        2.58     16.19 o
   2   8  11       50.13       45.23      6.07 o
   3   8  11       59.48       57.05      4.78 o
   4   8  11       18.20       -1.49      4.12 o
   5   8  11      139.62      175.10     11.11 o
  -5   9  11       68.86      101.45     18.42 o
  -4   9  11        0.01       -4.00      5.06 o
  -3   9  11        4.28        1.40      4.02 o
  -2   9  11      255.52      325.40     23.52 o
  -1   9  11        3.24       -7.51      5.01 o
   0   9  11       20.23       49.58      9.51 o
   1   9  11       15.54        5.88      5.59 o
   2   9  11       76.57       59.06      7.57 o
   3   9  11       18.29       22.31      6.17 o
  -3  10  11       46.53       88.38     14.82 o
  -2  10  11       17.60        0.00      5.06 o
  -1  10  11       38.49       44.01      9.26 o
   0  10  11      136.43      177.88     17.40 o
   1  10  11        7.14       -1.01      5.11 o
  -8   0  12       39.07       65.92     11.69 o
  -6   0  12      126.21      153.60     12.80 o
  -4   0  12       21.89       23.83      6.17 o
  -2   0  12       69.16       93.54      8.70 o
   0   0  12        7.48        2.98      1.47 o
   2   0  12     1150.38     1168.86     26.16 o
   4   0  12      641.78      587.92     15.28 o
   6   0  12      198.72      215.72      9.92 o
  -9   1  12        0.33        0.63      8.32 o
  -8   1  12      182.97      157.95     10.20 o
  -7   1  12       13.88       12.40      4.35 o
  -6   1  12      250.85      278.97     11.86 o
  -5   1  12       42.09       40.18      4.05 o
  -4   1  12     1020.23      947.24     52.13 o
  -3   1  12      150.02      147.67      7.30 o
  -2   1  12      541.99      536.22     15.45 o
  -1   1  12       16.45       21.00      4.02 o
   0   1  12      103.13      108.04      5.16 o
   1   1  12        1.73        2.93      3.04 o
   2   1  12      118.78      125.05      5.49 o
   3   1  12        0.94        5.38      7.08 o
   4   1  12      111.14      106.40      3.76 o
   5   1  12      156.06      159.03      7.66 o
   6   1  12       43.31       50.51      5.03 o
   7   1  12        1.50        4.67      2.44 o
  -9   2  12       88.61       90.57     12.47 o
  -8   2  12       51.04       77.53     14.77 o
  -7   2  12      148.94      133.92     15.30 o
  -6   2  12       24.90       38.41      5.28 o
  -5   2  12        0.03       -2.72      1.81 o
  -4   2  12       11.80        1.35      6.30 o
  -3   2  12       10.09        2.25      2.02 o
  -2   2  12      211.10      186.27     12.19 o
  -1   2  12      211.52      237.75      5.88 o
   0   2  12      464.53      437.81     18.39 o
   1   2  12      665.32      677.30     15.86 o
   2   2  12     1547.37     1512.64     22.98 o
   3   2  12        0.12        2.88      2.00 o
   4   2  12      132.56      115.88      7.26 o
   5   2  12        9.42       23.71      5.51 o
   6   2  12       28.86       26.76      3.03 o
   7   2  12        1.68       -0.31      4.55 o
  -9   3  12        5.68       -7.89      8.09 o
  -8   3  12       21.08        5.17     11.64 o
  -7   3  12        7.39        0.45      5.82 o
  -6   3  12      226.82      218.83     10.57 o
  -5   3  12      154.09      148.19     18.34 o
  -4   3  12     1060.85     1017.28     23.35 o
  -3   3  12      373.92      354.93     10.01 o
  -2   3  12      800.24      845.34     14.45 o
  -1   3  12      205.87      204.69      7.74 o
   0   3  12      803.32      750.74     24.13 o
   1   3  12     1300.91     1313.48     50.59 o
   2   3  12       40.08       36.10      3.36 o
   3   3  12        3.58        1.64      5.08 o
   4   3  12      182.45      169.09     11.71 o
   5   3  12        0.04       -1.47      2.30 o
   6   3  12       11.54       10.02      2.67 o
   7   3  12        3.47       15.99      5.59 o
  -9   4  12      120.46      115.04     34.83 o
  -8   4  12        4.26        5.10      4.07 o
  -7   4  12        0.43        0.09      3.02 o
  -6   4  12        0.89        4.64      3.04 o
  -5   4  12        5.28        4.57      4.27 o
  -4   4  12       98.50       88.25     11.23 o
  -3   4  12        3.13       -2.05      2.55 o
  -2   4  12       22.98       18.55      1.98 o
  -1   4  12      395.90      402.20      7.34 o
   1   4  12      299.48      290.25     12.62 o
   2   4  12      833.15      806.29     20.07 o
   3   4  12        0.19        1.26      3.79 o
   4   4  12       40.67       46.19      6.02 o
   5   4  12      212.61      213.73     28.76 o
   6   4  12       66.42       54.37      6.45 o
   7   4  12        2.57       31.54     30.61 o
  -8   5  12        1.31       19.63      9.56 o
  -7   5  12       57.23       64.55      7.26 o
  -6   5  12       12.53       35.82      7.54 o
  -5   5  12      110.07      109.59     19.96 o
  -4   5  12        1.28        1.24      2.98 o
  -3   5  12      201.67      218.04     19.17 o
  -2   5  12      403.89      404.42     13.58 o
  -1   5  12     1441.45     1494.60    114.11 o
   0   5  12      145.87      158.76     24.01 o
   1   5  12       38.67       54.47     15.35 o
   2   5  12       18.56       19.56     11.16 o
   3   5  12      162.60      167.12     12.75 o
   4   5  12        2.73        8.89      4.53 o
   5   5  12       25.04       28.08     10.07 o
   6   5  12       16.03       11.84      8.85 o
  -8   6  12       12.51       17.71      8.15 o
  -6   6  12       38.48       57.08     18.16 o
  -5   6  12        9.88        2.10      4.78 o
  -4   6  12        8.10        6.00      8.37 o
  -3   6  12       89.64       67.53     13.03 o
  -2   6  12       43.89       24.97      3.29 o
  -1   6  12       25.14       41.91     12.47 o
   0   6  12       38.72       44.26      9.13 o
   1   6  12      134.28      145.93      9.73 o
   2   6  12       74.97      105.77     18.67 o
   3   6  12      231.46      238.51     11.43 o
   4   6  12       35.11       32.64     12.95 o
   5   6  12       62.55       82.55     19.40 o
   6   6  12       21.99       26.09     14.67 o
  -7   7  12        1.95        6.58      6.07 o
  -6   7  12      103.64       90.23      8.79 o
  -5   7  12      664.89      638.34    113.48 o
  -4   7  12       21.60       27.84      7.41 o
  -3   7  12       80.15      106.97     10.32 o
  -2   7  12       26.68       23.61      3.82 o
  -1   7  12      143.92      147.69     10.60 o
   0   7  12        0.21       -2.98      5.06 o
   1   7  12      134.28      135.73     21.17 o
   2   7  12       45.41       52.69     16.16 o
   3   7  12        2.34        0.94      2.63 o
   4   7  12       11.07       10.76      3.07 o
   5   7  12        0.04        4.77      4.71 o
  -6   8  12        1.44       -1.91      5.57 o
  -5   8  12       49.11       37.42     15.15 o
  -4   8  12      134.69      113.61     15.63 o
  -3   8  12        4.34        5.04     14.67 o
  -2   8  12       38.85       41.30     12.09 o
  -1   8  12      250.35      283.06     22.72 o
   0   8  12       11.85        0.03      4.39 o
   1   8  12      126.12      131.95     20.46 o
   2   8  12       10.16        8.74      7.08 o
   3   8  12      180.02      214.29     14.85 o
   4   8  12        7.10        1.22      4.73 o
  -5   9  12      205.45      204.61     12.97 o
  -4   9  12       17.23       -4.00      5.51 o
  -3   9  12       97.08      154.15     18.97 o
  -2   9  12       41.29       68.15     10.78 o
  -1   9  12       46.86       52.11      9.76 o
   0   9  12       29.99       28.43      8.65 o
   1   9  12        5.94        2.12      7.03 o
   2   9  12       96.69      133.47     33.77 o
   3   9  12        2.24        0.90      4.27 o
  -2  10  12       27.61       29.39      9.01 o
  -1  10  12       99.39       92.23     15.13 o
   0  10  12       20.50       27.22      9.16 o
  -9   0  13       72.69       79.33     13.20 o
  -7   0  13      161.85      176.72     14.92 o
  -5   0  13      129.31      133.66     13.00 o
  -3   0  13      203.02      209.14     12.34 o
  -1   0  13      165.87      140.49     10.67 o
   1   0  13     1672.23     1675.79     44.22 o
   3   0  13      243.66      246.48      8.50 o
   5   0  13       38.36       25.40      3.64 o
   7   0  13        5.15       25.40      5.01 o
  -9   1  13      337.15      347.13     17.46 o
  -8   1  13        1.40        4.92      4.78 o
  -7   1  13      232.40      263.86     36.81 o
  -6   1  13      122.56      137.77      9.18 o
  -5   1  13      398.70      447.36     20.94 o
  -4   1  13       93.84       84.71     18.87 o
  -3   1  13      560.92      563.22     51.58 o
  -2   1  13      207.52      192.98      8.17 o
  -1   1  13        0.28        0.51      1.52 o
   0   1  13      183.03      165.04      5.79 o
   1   1  13      354.22      325.45      8.15 o
   2   1  13        2.22        2.78      3.82 o
   3   1  13      614.53      583.23     24.44 o
   4   1  13       51.79       49.87      4.58 o
   5   1  13      218.54      189.59      6.86 o
   6   1  13        0.20        2.66      3.38 o
   7   1  13      202.61      190.51     15.41 o
  -9   2  13        0.15       -2.41      8.07 o
  -8   2  13       84.88       88.85     21.80 o
  -7   2  13        5.21       11.90     19.55 o
  -6   2  13      111.84      142.58     17.15 o
  -5   2  13      421.83      390.59     13.86 o
  -4   2  13       13.48       14.52      7.89 o
  -3   2  13      391.94      343.07     18.54 o
  -2   2  13        0.96       10.87      3.02 o
  -1   2  13       16.86       21.25      1.94 o
   0   2  13      179.17      166.22      5.02 o
   1   2  13      326.57      311.64     13.23 o
   2   2  13      226.13      199.78     13.46 o
   3   2  13       10.44       12.11      7.11 o
   4   2  13        7.69       20.27     12.19 o
   5   2  13       59.16       45.53      4.23 o
   6   2  13       24.42        5.84      9.59 o
   7   2  13       53.79       48.97      5.84 o
  -9   3  13       33.98       20.97     16.95 o
  -8   3  13        0.02        3.27      7.11 o
  -7   3  13        6.76        4.60      5.06 o
  -6   3  13        3.23       14.78     25.22 o
  -5   3  13      204.31      188.92     34.33 o
  -4   3  13      150.84      161.58     24.59 o
  -3   3  13       88.09       60.17     10.83 o
  -2   3  13        6.77        8.64      5.31 o
  -1   3  13      107.51      101.39      5.21 o
   0   3  13      178.21      168.95      4.10 o
   1   3  13      194.76      191.94     10.90 o
   2   3  13      399.79      435.49     21.22 o
   3   3  13      841.42      805.91     32.13 o
   4   3  13      120.99      133.31      6.35 o
   5   3  13      347.81      370.02     35.34 o
   6   3  13      249.16      292.64     11.14 o
   7   3  13       66.11       72.60     15.15 o
  -8   4  13       10.66       21.49     16.75 o
  -7   4  13       29.39       34.10      5.93 o
  -6   4  13       32.36       35.32      4.67 o
  -5   4  13       49.34       54.27      9.41 o
  -4   4  13       56.68       84.48     22.77 o
  -3   4  13      649.32      610.34     27.95 o
  -2   4  13      210.83      236.41      9.97 o
  -1   4  13       42.64       33.12      1.34 o
   0   4  13        0.17        7.89      3.90 o
   1   4  13       10.13        1.98      3.18 o
   2   4  13      128.88      126.79     46.37 o
   3   4  13       20.14       14.10      7.84 o
   4   4  13        8.78        7.05      3.31 o
   5   4  13       32.40       36.49     10.67 o
   6   4  13       25.86       17.53      6.07 o
  -8   5  13       28.86       53.67     23.80 o
  -7   5  13        0.14        0.11      3.21 o
  -6   5  13      275.88      265.71     38.90 o
  -5   5  13       90.06       88.88     20.64 o
  -4   5  13        4.84        5.85      7.31 o
  -3   5  13      225.31      195.60      8.70 o
  -2   5  13      875.75      857.93     32.93 o
  -1   5  13        3.17        5.27     10.57 o
   0   5  13      463.89      493.61     50.62 o
   1   5  13       25.95       37.65     20.49 o
   2   5  13      130.22      105.06      9.13 o
   3   5  13       13.21       25.88      8.88 o
   4   5  13      360.66      317.42     27.34 o
   5   5  13       43.55       61.85      6.80 o
   6   5  13       75.05       52.72      5.65 o
  -7   6  13       14.36        9.44      7.82 o
  -6   6  13        6.23       10.79      8.83 o
  -5   6  13        9.77        0.35      2.76 o
  -4   6  13      101.52      126.80      5.91 o
  -3   6  13        0.77       -0.51      1.42 o
  -2   6  13      214.92      256.28     21.00 o
  -1   6  13        8.51        2.49      6.35 o
   0   6  13        9.69       13.86      4.31 o
   1   6  13       14.16       24.23      5.55 o
   2   6  13       67.86       76.60     16.32 o
   3   6  13       32.53       42.66      9.79 o
   4   6  13       58.46       64.87      5.61 o
   5   6  13      207.97      212.28     13.41 o
  -7   7  13       56.46       58.48     16.97 o
  -6   7  13      144.97      120.86     33.59 o
  -5   7  13        2.12        1.23     10.57 o
  -4   7  13       89.83      120.74      9.51 o
  -3   7  13        2.47        7.67      2.30 o
  -2   7  13       13.19       14.95      3.73 o
  -1   7  13       94.99       68.19      6.24 o
   0   7  13       39.72       60.03      7.15 o
   1   7  13        2.41       -3.09      3.16 o
   2   7  13      297.22      327.38     31.97 o
   3   7  13       65.97       50.48      5.02 o
   4   7  13       92.60       83.93     11.03 o
  -6   8  13      153.60      202.06     15.33 o
  -5   8  13       79.88       49.84     11.43 o
  -4   8  13       15.79       20.07     12.88 o
  -3   8  13        0.01       -7.66      5.11 o
  -2   8  13      135.64      121.47     13.41 o
  -1   8  13        8.64        0.00      5.06 o
   0   8  13      163.60      170.67     29.09 o
   1   8  13       31.86       48.64      6.32 o
   2   8  13      105.21       93.32     17.68 o
   3   8  13       11.46       29.37      8.30 o
  -4   9  13        2.06        0.70      1.97 o
  -3   9  13       17.69       25.85      7.54 o
  -2   9  13       54.31       44.62     11.74 o
  -1   9  13        0.17       -7.54      5.06 o
   0   9  13      134.08      129.51     14.82 o
   1   9  13        0.80        0.90      4.70 o
   2   9  13      267.65      270.01     16.27 o
  -8   0  14      203.69      193.87     17.56 o
  -6   0  14       97.68      129.01     11.74 o
  -4   0  14      776.23      774.15     31.27 o
  -2   0  14      391.99      480.92     21.70 o
   0   0  14       83.02      111.30      6.63 o
   2   0  14       41.93       43.41      3.54 o
   4   0  14       80.01       68.15      5.21 o
   6   0  14       34.65       43.15      6.22 o
  -9   1  14       73.09       32.00     25.75 o
  -8   1  14        8.27       -2.17      4.13 o
  -7   1  14       17.06       17.94     18.42 o
  -6   1  14        0.27        2.98      5.06 o
  -5   1  14       13.45       17.03      3.58 o
  -4   1  14       81.80       52.84      4.17 o
  -3   1  14       11.31       12.45      2.89 o
  -2   1  14      260.03      297.79     32.30 o
  -1   1  14      524.94      569.97     52.24 o
   0   1  14      980.57      935.78     27.65 o
   1   1  14       33.70       34.69      6.53 o
   2   1  14      464.94      459.45     25.22 o
   3   1  14      252.11      204.04      8.35 o
   4   1  14      508.64      488.56     11.71 o
   5   1  14      138.09      121.11      4.76 o
   6   1  14      131.17      146.05     10.83 o
   7   1  14       16.48        7.03      3.02 o
  -9   2  14        0.06       -7.54      7.54 o
  -8   2  14        3.36        0.00      5.06 o
  -7   2  14       24.96       32.18      8.25 o
  -6   2  14      328.13      328.03     13.78 o
  -5   2  14        0.16        0.51      2.02 o
  -4   2  14      117.95      114.64     19.07 o
  -3   2  14      172.18      161.73      6.09 o
  -2   2  14      110.07       96.54      8.70 o
  -1   2  14        0.84       -2.04      1.68 o
   0   2  14      138.33      128.26      6.86 o
   1   2  14       37.70       35.49      1.87 o
   2   2  14      172.03      151.16     11.53 o
   3   2  14       73.07       79.04      9.38 o
   4   2  14       33.62       38.85      6.27 o
   5   2  14        0.19       -3.22      2.15 o
   6   2  14       56.69       51.14     22.72 o
  -8   3  14       88.46      100.47      9.04 o
  -7   3  14       24.80       36.67      6.03 o
  -6   3  14       12.08       19.86      6.27 o
  -5   3  14        0.05        2.48     13.89 o
  -4   3  14       19.71       16.21      2.65 o
  -3   3  14       89.38       80.05      5.31 o
  -2   3  14     1224.68     1228.30     65.54 o
  -1   3  14       47.72       53.80      4.76 o
   0   3  14        7.42        4.28      1.04 o
   1   3  14       17.14       17.06      6.07 o
   2   3  14     1624.63     1534.44     81.71 o
   3   3  14      138.32      136.45      9.97 o
   4   3  14      112.56      112.19     17.30 o
   5   3  14        3.27       10.75      3.54 o
   6   3  14        2.27       -0.20      6.35 o
  -8   4  14        2.33        7.37      6.35 o
  -7   4  14       93.14       92.41     14.57 o
  -6   4  14       78.65       90.64      7.99 o
  -5   4  14        9.64        0.68      3.49 o
  -4   4  14      363.32      350.35     43.43 o
  -3   4  14      154.23      137.83     11.64 o
  -2   4  14       29.89       30.09      3.06 o
  -1   4  14        0.63        1.26      0.99 o
   0   4  14      386.19      377.66     24.92 o
   1   4  14       19.73       27.82     11.16 o
   2   4  14      222.20      203.18     31.72 o
   3   4  14       46.27       37.73     11.38 o
   4   4  14       85.79       98.84      5.67 o
   5   4  14       38.65       49.53      7.18 o
   6   4  14       28.50       33.58      6.12 o
  -8   5  14       26.28        6.52      8.58 o
  -7   5  14       19.20       26.31      8.09 o
  -6   5  14       86.86       77.30      7.54 o
  -5   5  14      216.38      197.11     10.22 o
  -4   5  14       37.39       30.84      6.37 o
  -3   5  14      132.53      154.15      7.84 o
  -2   5  14       25.75       15.52      2.58 o
  -1   5  14      393.99      438.65     41.51 o
   0   5  14       16.10       33.69      9.66 o
   1   5  14      619.67      603.07     52.51 o
   2   5  14       53.50       68.15      5.23 o
   3   5  14      346.94      354.21     11.05 o
   4   5  14      124.07      161.35      8.26 o
   5   5  14      339.13      369.27     19.02 o
  -7   6  14       34.84       52.51     10.65 o
  -6   6  14       12.83       26.09     11.21 o
  -5   6  14      253.30      245.09     28.81 o
  -4   6  14       19.49       30.35      3.95 o
  -3   6  14       48.83       52.10      4.14 o
  -2   6  14       73.86       55.12     19.98 o
  -1   6  14       99.46       86.81      7.13 o
   0   6  14       11.27        9.73     12.93 o
   1   6  14       16.70       27.98      6.05 o
   2   6  14       42.80       65.30     29.55 o
   3   6  14       24.52       31.13     10.07 o
   4   6  14       31.42       64.61      7.49 o
   5   6  14      164.66      188.90      9.76 o
  -6   7  14        4.63       -0.03      5.79 o
  -5   7  14        7.02       25.14      5.36 o
  -4   7  14        5.95        5.83      3.41 o
  -3   7  14       30.66       45.15      8.45 o
  -2   7  14       23.96       50.19      8.60 o
  -1   7  14      144.00      162.99      9.79 o
   0   7  14       44.24       49.39      5.68 o
   1   7  14       53.15       93.84     13.33 o
   2   7  14       53.96       40.56      5.50 o
   3   7  14      368.23      394.95     45.30 o
   4   7  14        6.87       -0.04      9.31 o
  -5   8  14        6.51       10.82      4.13 o
  -4   8  14       20.83        9.61      7.13 o
  -3   8  14       89.14      146.97     17.45 o
  -2   8  14        7.16       16.75      7.54 o
  -1   8  14       19.61       34.52      8.65 o
   0   8  14       25.32       65.42     34.93 o
   1   8  14        0.24       -3.59      5.11 o
   2   8  14       10.23        9.45      4.50 o
   3   8  14       24.47       17.62     10.65 o
  -3   9  14        3.12        4.55      6.07 o
  -2   9  14        0.00       41.94     11.08 o
  -1   9  14      212.59      211.78     21.60 o
   0   9  14       16.99       -6.58      5.06 o
   1   9  14      439.90      489.88     33.85 o
  -9   0  15      242.83      217.04     17.91 o
  -7   0  15       47.79       35.01      9.06 o
  -5   0  15        0.02        2.02      4.00 o
  -3   0  15       41.02       20.24      6.07 o
  -1   0  15      152.04      117.52      8.80 o
   1   0  15        5.23        2.98      3.04 o
   3   0  15      499.37      483.91     13.86 o
  -8   1  15       47.99       50.89     11.13 o
  -7   1  15        0.53        8.90      4.75 o
  -6   1  15        3.82        5.41      3.26 o
  -5   1  15      213.74      178.26     11.08 o
  -4   1  15        2.30       13.68     11.41 o
  -3   1  15      985.10      995.01     27.58 o
  -2   1  15       74.23       68.35     13.63 o
  -1   1  15      524.58      577.88     36.38 o
   0   1  15       73.46      100.14     10.73 o
   1   1  15      114.43       91.32      9.16 o
   2   1  15        4.51        3.37      1.21 o
   3   1  15       20.56       13.75      5.79 o
   4   1  15       29.96       26.65      3.04 o
   5   1  15       11.29        5.87      2.27 o
   6   1  15        0.17       -5.88      3.92 o
  -8   2  15       41.36       48.92     20.74 o
  -7   2  15       28.86       21.67      4.99 o
  -6   2  15        0.02       -3.09      3.16 o
  -5   2  15       56.29       54.09     12.72 o
  -4   2  15        0.30       -2.60      8.58 o
  -3   2  15       45.91       46.27      8.35 o
  -2   2  15      359.70      361.86     12.31 o
  -1   2  15      437.62      449.78     21.63 o
   0   2  15       53.60       50.34      5.74 o
   1   2  15      363.87      343.10      7.60 o
   2   2  15       60.68       53.91      6.32 o
   3   2  15       25.62       31.32      5.64 o
   4   2  15      161.79      168.38     28.00 o
   5   2  15      154.04      165.26      7.73 o
   6   2  15       14.74       44.35      5.65 o
  -8   3  15       13.20       28.87      8.55 o
  -7   3  15       69.33       67.63     10.90 o
  -6   3  15      302.17      306.34     27.04 o
  -5   3  15      146.92      184.31     40.57 o
  -4   3  15      136.31      143.43     26.81 o
  -3   3  15     1326.15     1330.75     36.98 o
  -2   3  15      477.96      512.42     31.72 o
  -1   3  15      170.26      169.50      6.75 o
   0   3  15       20.38       13.39      1.47 o
   1   3  15      473.80      441.87     14.00 o
   2   3  15       12.70       27.04     13.46 o
   3   3  15       10.69        3.89      7.82 o
   4   3  15       12.45       25.02     13.10 o
   5   3  15       38.71       52.94     12.42 o
   6   3  15        4.95       10.32      4.81 o
  -8   4  15       31.84       65.81     12.32 o
  -7   4  15        0.87       -4.25      2.83 o
  -6   4  15        0.27        1.00      4.30 o
  -5   4  15       23.02       22.45     12.37 o
  -4   4  15       47.40       49.99     17.48 o
  -3   4  15        4.85        0.22      9.84 o
  -2   4  15      234.83      226.49     35.54 o
  -1   4  15        6.66        3.05      1.77 o
   0   4  15       60.12       44.43     13.89 o
   1   4  15      237.14      192.63     10.37 o
   2   4  15        9.54       12.53      3.39 o
   3   4  15        5.96       -1.70      8.32 o
   4   4  15       68.55       80.19      5.78 o
   5   4  15       51.74       40.13      4.65 o
  -7   5  15        0.00       -2.39      6.60 o
  -6   5  15      111.91      152.05     13.25 o
  -5   5  15        0.02       -0.25      2.30 o
  -4   5  15       80.59       85.82     26.84 o
  -3   5  15        0.25       -0.41      3.01 o
  -2   5  15       32.47       48.98      4.55 o
  -1   5  15       20.25       15.33      6.55 o
   0   5  15      422.25      476.73     18.00 o
   1   5  15        2.25        6.25      7.84 o
   2   5  15       41.07       43.68      6.88 o
   3   5  15       12.60        8.22      3.02 o
   4   5  15        0.03        8.04      2.90 o
   5   5  15       70.86       89.86      7.68 o
  -7   6  15        3.24       12.15      6.05 o
  -6   6  15       11.05       15.90      7.03 o
  -5   6  15       22.01       23.43     12.17 o
  -4   6  15       30.95       24.70      6.30 o
  -3   6  15        4.22        6.84      7.08 o
  -2   6  15        0.97        1.77      6.58 o
  -1   6  15       14.20       18.42     15.48 o
   0   6  15      121.27      144.06     24.13 o
   1   6  15        7.74       13.61     12.12 o
   2   6  15       41.12       51.73     15.10 o
   3   6  15        4.16       13.16      6.55 o
   4   6  15      109.93      122.47      7.85 o
  -5   7  15       34.22       17.05     10.70 o
  -4   7  15       40.96       58.03      5.56 o
  -3   7  15       30.64       30.35      8.20 o
  -2   7  15      358.36      365.52     24.08 o
  -1   7  15       25.80       22.96      5.87 o
   0   7  15       22.30        8.51      5.29 o
   1   7  15      227.90      216.82     47.51 o
   2   7  15      255.20      227.94     14.39 o
   3   7  15        0.61        4.86      3.51 o
  -4   8  15        7.11       25.85     10.07 o
  -3   8  15       20.91       29.39      8.55 o
  -2   8  15       30.31       37.44     10.17 o
  -1   8  15        4.53        2.98      7.03 o
   0   8  15        3.85       17.15      7.08 o
   1   8  15        9.14       13.83      5.07 o
   2   8  15       17.38       54.68     21.83 o
  -2   9  15      289.70      402.56     29.80 o
  -1   9  15       59.68       79.73     12.45 o
  -8   0  16      161.37      162.09     15.48 o
  -6   0  16       92.93      118.99     11.28 o
  -4   0  16      139.61      197.00     15.18 o
  -2   0  16       95.65       97.03      7.99 o
   0   0  16      234.52      230.49     10.27 o
   2   0  16       21.16       36.88      5.21 o
   4   0  16       13.22        6.12      2.98 o
   6   0  16      195.14      219.06     13.31 o
  -8   1  16       99.73      116.62     42.34 o
  -7   1  16       50.04       54.95     15.91 o
  -6   1  16       68.85       90.17     16.75 o
  -5   1  16       25.23       14.83      3.89 o
  -4   1  16      280.67      252.52     11.34 o
  -3   1  16       16.84       21.60      6.35 o
  -2   1  16      226.99      219.48     10.35 o
  -1   1  16        4.66       12.80      3.05 o
   0   1  16      461.34      430.14     30.30 o
   1   1  16      268.56      205.32      8.86 o
   2   1  16      109.33      105.52      7.99 o
   3   1  16       55.70       59.38      6.15 o
   4   1  16      297.18      309.16     20.62 o
   5   1  16        4.41        0.71      2.50 o
   6   1  16      252.31      240.54     47.40 o
  -8   2  16        0.55        5.54     20.46 o
  -7   2  16        0.03       -5.23      4.73 o
  -6   2  16       58.36       69.56     28.89 o
  -5   2  16       22.59       23.67      4.06 o
  -4   2  16      618.49      600.85     55.73 o
  -3   2  16       15.20       18.71      9.89 o
  -2   2  16       50.72       66.00      4.37 o
  -1   2  16      316.54      323.74     21.98 o
   0   2  16      725.81      705.69     26.16 o
   1   2  16       41.07       40.28      2.88 o
   2   2  16       67.09       82.89      6.88 o
   3   2  16        2.42        1.72      2.50 o
   4   2  16      172.09      190.50      6.87 o
   5   2  16        3.20       -4.65      3.10 o
  -8   3  16        2.74       -3.61      6.35 o
  -7   3  16      191.65      187.07     46.09 o
  -6   3  16        3.73       31.63     17.23 o
  -5   3  16        1.63        4.80      3.76 o
  -4   3  16      202.44      183.79     10.11 o
  -3   3  16        0.54       -3.59      4.10 o
  -2   3  16        9.47        0.22      2.41 o
  -1   3  16       33.04       34.37      3.13 o
   0   3  16      196.86      184.81      5.13 o
   1   3  16      258.51      259.75     11.51 o
   2   3  16      211.70      146.82      9.76 o
   3   3  16       25.50       37.00      9.87 o
   4   3  16      383.69      373.37     13.21 o
   5   3  16      150.38      136.80     10.52 o
  -7   4  16        0.10        0.65      4.07 o
  -6   4  16       65.29       37.20      7.13 o
  -4   4  16        2.31       -4.21      2.81 o
  -3   4  16        1.14        9.00      2.63 o
  -2   4  16      143.50      165.98     10.22 o
  -1   4  16      399.23      415.17     17.66 o
   0   4  16       20.86       28.55      5.95 o
   1   4  16       42.78       52.11      6.17 o
   2   4  16       16.84       23.83      4.23 o
   3   4  16      205.03      220.64      8.95 o
   4   4  16       14.00       19.16     16.44 o
   5   4  16        6.60       -1.44      4.78 o
  -7   5  16       55.09       53.21     17.18 o
  -6   5  16        1.02        7.89     12.39 o
  -5   5  16      114.80      126.96      7.43 o
  -4   5  16       66.92       81.26     20.21 o
  -3   5  16       78.67       90.37     13.41 o
  -2   5  16        9.32       17.64      5.51 o
  -1   5  16       11.84        5.51      4.83 o
   0   5  16       21.84       12.97     10.40 o
   1   5  16      177.86      185.44      9.74 o
   2   5  16      128.00      126.74      8.05 o
   3   5  16      193.55      217.28     17.25 o
   4   5  16       19.13       28.14      4.28 o
  -6   6  16        9.71        5.86      3.70 o
  -5   6  16        5.02        5.63      7.84 o
  -4   6  16      119.37      120.73     17.56 o
  -3   6  16       93.96      120.86     20.51 o
  -2   6  16      136.37      132.54     23.73 o
  -1   6  16      102.69       96.72     19.38 o
   0   6  16       54.60       69.59      9.74 o
   1   6  16       10.59       18.62      4.58 o
   2   6  16       13.83       -1.63      3.90 o
   3   6  16      140.69      144.78     30.94 o
   4   6  16        7.00        6.21      3.06 o
  -5   7  16       34.85       44.93     10.27 o
  -4   7  16       46.70       56.99     17.58 o
  -3   7  16      155.57      154.71     17.35 o
  -2   7  16       13.50       29.12     11.96 o
  -1   7  16       16.77       32.38      6.68 o
   0   7  16       28.23       26.29      5.62 o
   1   7  16        3.92        0.15      5.08 o
   2   7  16        0.86       -2.12     15.63 o
   3   7  16        2.50       10.53      3.84 o
  -3   8  16      117.75      180.31     19.33 o
  -2   8  16        1.61        0.00      5.06 o
  -1   8  16       15.90       27.22      7.49 o
   0   8  16        0.52        9.11      6.53 o
   1   8  16      195.60      185.91     10.31 o
  -7   0  17       10.30       11.69      7.08 o
  -5   0  17      129.97      113.68     12.45 o
  -3   0  17       55.50       38.55      6.12 o
  -1   0  17     1658.99     1679.48     60.86 o
   3   0  17       55.34       61.62      7.08 o
   5   0  17        7.24        3.59      3.59 o
  -8   1  17       32.83       31.22      7.69 o
  -7   1  17        0.01       20.94      5.37 o
  -6   1  17        1.41       -5.06      3.38 o
  -5   1  17        1.09        7.66      8.09 o
  -4   1  17        0.07       12.65      6.58 o
  -3   1  17       74.89       74.10     15.05 o
  -2   1  17       47.27       49.49      5.79 o
  -1   1  17       24.57       15.92      2.78 o
   0   1  17       70.98       88.22      9.28 o
   1   1  17      209.01      175.91     18.21 o
   2   1  17        0.13       -1.18      3.29 o
   3   1  17      178.71      141.79     16.59 o
   4   1  17        0.17       -2.98     10.09 o
   5   1  17      163.49      192.12     10.60 o
  -8   2  17       26.25       35.20     15.41 o
  -7   2  17        5.28       -7.51      5.01 o
  -6   2  17        1.36        5.93      6.30 o
  -5   2  17       93.91      119.36     22.84 o
  -4   2  17       16.57       16.57      5.31 o
  -3   2  17      547.37      535.56     47.58 o
  -2   2  17        8.91       13.84      2.71 o
  -1   2  17      124.31      113.93     12.17 o
   0   2  17       15.60       20.61      9.16 o
   1   2  17      148.45      142.00      5.93 o
   2   2  17        2.21        6.17      2.53 o
   3   2  17      124.39      118.32      4.89 o
   4   2  17        8.31        7.16      2.40 o
   5   2  17       13.93        0.51      3.59 o
  -7   3  17       25.58       16.45      4.68 o
  -6   3  17       61.55      124.45     13.56 o
  -5   3  17        2.67       -1.25      3.20 o
  -4   3  17       12.97       29.76      4.76 o
  -3   3  17      420.42      371.88     12.65 o
  -2   3  17      112.58      118.48      6.08 o
  -1   3  17        6.21       17.51      8.37 o
   0   3  17      276.55      256.45     10.83 o
   1   3  17      130.08      113.76      6.99 o
   2   3  17       38.19       28.05      4.91 o
   3   3  17      249.71      268.96     17.86 o
   4   3  17        0.91       -4.05      4.53 o
   5   3  17      236.49      255.63     39.56 o
  -7   4  17       35.28        7.08     22.01 o
  -6   4  17       55.71       37.43      6.36 o
  -5   4  17       60.64       70.31      6.79 o
  -4   4  17       99.23      108.46     11.74 o
  -3   4  17      159.82      171.96      8.85 o
  -2   4  17       50.77       56.04      6.62 o
  -1   4  17      144.25      143.24      9.31 o
   0   4  17       52.02       73.04      6.91 o
   1   4  17        0.94        6.03      3.29 o
   2   4  17        0.69        9.27     12.14 o
   3   4  17       61.24       72.66     19.25 o
   4   4  17       26.36       53.09     14.98 o
  -6   5  17       25.37       14.48     14.98 o
  -5   5  17       15.64        3.43     16.44 o
  -4   5  17       51.98       54.43     25.19 o
  -3   5  17      159.94      171.23     10.78 o
  -2   5  17      100.70       69.14     16.42 o
  -1   5  17        5.54       25.22      5.33 o
   0   5  17      193.62      196.19     32.83 o
   1   5  17       96.58      107.86      7.61 o
   2   5  17      430.63      465.11     19.20 o
   3   5  17       27.63       30.37      6.00 o
   4   5  17      146.65      168.15      8.66 o
  -5   6  17        0.77        7.03     23.17 o
  -4   6  17       79.28       31.37     10.07 o
  -3   6  17      166.59      146.90     10.55 o
  -2   6  17      109.87       90.81     18.90 o
  -1   6  17        0.00        1.01      4.60 o
   0   6  17        7.36       30.86      9.01 o
   1   6  17       94.31       95.44     11.46 o
   2   6  17      195.43      198.07     19.10 o
   3   6  17       53.21       51.00     17.83 o
  -4   7  17        0.61        8.55      6.58 o
  -3   7  17        0.39       -5.06      7.59 o
  -2   7  17       17.59       21.93      7.64 o
  -1   7  17       10.32        2.02      3.50 o
   0   7  17      110.92       83.69     27.34 o
   1   7  17        5.43       20.96      6.61 o
   2   7  17       37.51       24.33      8.88 o
  -2   8  17       43.27       80.95     14.57 o
  -1   8  17        7.64        8.55      6.58 o
  -4   0  18       43.97       69.61      9.76 o
  -2   0  18      622.22      612.16     30.05 o
   0   0  18       93.90      100.63      7.69 o
   2   0  18        0.89       -1.52      3.09 o
   4   0  18       54.56       54.74      6.98 o
  -7   1  18        3.28        1.47      3.42 o
  -6   1  18        7.30        8.42      4.10 o
  -5   1  18        5.49       16.20      3.96 o
  -4   1  18      636.71      651.17     21.40 o
  -3   1  18      357.47      414.42     15.20 o
  -2   1  18      228.92      265.33     32.35 o
  -1   1  18       12.23       22.82     10.35 o
   0   1  18      121.41      113.11     25.14 o
   1   1  18        0.85       13.26      5.29 o
   2   1  18       72.83       79.42      8.17 o
   3   1  18       17.55        5.07      3.77 o
   4   1  18        9.74       -1.28      3.26 o
  -7   2  18        1.17        2.12      3.78 o
  -6   2  18       33.84       61.09      7.66 o
  -5   2  18       15.92       21.21     15.18 o
  -4   2  18      188.46      197.54     24.79 o
  -3   2  18        6.49        2.46     12.65 o
  -2   2  18       32.23       25.78      9.44 o
  -1   2  18      327.94      349.70     11.20 o
   0   2  18       24.54       41.68      4.15 o
   1   2  18        0.36        3.54      3.01 o
   2   2  18       61.78       49.10      5.79 o
   3   2  18        0.37        3.36      7.84 o
   4   2  18      123.94      116.85      8.46 o
  -7   3  18       18.11        4.94     16.95 o
  -6   3  18        0.87        5.79      4.21 o
  -5   3  18       31.21       17.80      5.74 o
  -4   3  18      123.42      130.51     15.78 o
  -3   3  18      101.36      104.83      5.79 o
  -2   3  18       17.33        8.55      2.48 o
  -1   3  18      122.27      123.68      5.59 o
   0   3  18      234.61      226.35     32.30 o
   1   3  18       41.93       67.68      6.00 o
   2   3  18       12.59        2.81      7.08 o
   3   3  18        3.74        7.63     19.00 o
   4   3  18        2.90       -0.05     10.09 o
  -6   4  18        0.04       -1.01      3.54 o
  -5   4  18       79.56       71.60     15.84 o
  -4   4  18      119.80      136.59     16.80 o
  -3   4  18       12.56        9.94      2.69 o
  -2   4  18        5.11        1.17      6.30 o
  -1   4  18        7.54       10.66      4.07 o
   0   4  18       26.24       15.27      4.78 o
   1   4  18       65.90       83.05      7.87 o
   2   4  18       34.86       27.46     14.39 o
   3   4  18       86.24       97.14      8.80 o
  -6   5  18       10.65       19.63      6.58 o
  -5   5  18       66.58       84.08     33.21 o
  -4   5  18       80.76      104.48     12.80 o
  -3   5  18       46.15       65.37      6.32 o
  -2   5  18       47.60       50.37      7.37 o
  -1   5  18      315.06      331.11     31.21 o
   0   5  18       51.50       52.88     22.66 o
   1   5  18       68.52       66.19      6.74 o
   2   5  18        7.94       36.41     14.95 o
   3   5  18        3.25       -2.78      2.86 o
  -5   6  18        0.80       -3.26      8.12 o
  -4   6  18       49.03       41.38      9.56 o
  -3   6  18        4.57       24.22      9.38 o
  -2   6  18       20.07       23.92     20.69 o
  -1   6  18        1.09       15.06      6.60 o
   0   6  18        4.35       13.13      6.60 o
   1   6  18       15.26       28.71      9.41 o
   2   6  18        2.82       -5.85      3.90 o
  -3   7  18      112.44      177.88     18.01 o
  -2   7  18       17.35       -8.42      5.62 o
  -1   7  18      157.71      149.63     10.68 o
   0   7  18        1.28        3.04      4.31 o
  -7   0  19      172.47      145.91     14.67 o
  -5   0  19        3.92        8.04      5.11 o
  -3   0  19       34.43       29.85      6.17 o
  -1   0  19      144.31      151.37      8.85 o
   1   0  19      105.16      105.63      6.93 o
   3   0  19       19.21       17.15      4.10 o
  -7   1  19        3.03       20.16      7.31 o
  -6   1  19       24.71       11.48      5.18 o
  -5   1  19      239.64      205.86     51.35 o
  -4   1  19       99.44       77.08     19.96 o
  -3   1  19       19.97       27.52     19.68 o
  -2   1  19      130.68      122.83     10.78 o
  -1   1  19       84.99       83.68     14.72 o
   0   1  19       18.13       28.63      8.55 o
   1   1  19       14.87       11.25      8.35 o
   2   1  19       16.80       23.57      4.76 o
   3   1  19      110.36      120.78      9.81 o
   4   1  19        2.02       10.08      5.84 o
  -7   2  19        1.39       -6.91      4.60 o
  -6   2  19        0.45       10.38      5.03 o
  -5   2  19       26.63       53.90      5.95 o
  -4   2  19        0.08        3.16     11.64 o
  -3   2  19       28.41       28.36      4.19 o
  -2   2  19       21.01       17.55      6.35 o
  -1   2  19      508.50      511.20     34.45 o
   0   2  19       15.94       26.27      4.10 o
   1   2  19        2.97        0.70      1.72 o
   2   2  19        0.05       -6.83      4.55 o
   3   2  19      293.43      294.52     13.69 o
   4   2  19       22.81       32.95      7.08 o
  -6   3  19       66.04       69.95      7.21 o
  -5   3  19       32.52       52.82     14.29 o
  -4   3  19        5.02       18.63     11.18 o
  -3   3  19      164.35      178.18     10.95 o
  -2   3  19       83.33       98.28      6.98 o
  -1   3  19       37.55       34.86     10.14 o
   0   3  19       21.74       21.76      8.60 o
   1   3  19        9.51        2.72      8.32 o
   2   3  19        4.44        1.36     14.65 o
   3   3  19       27.26       39.20      5.55 o
  -6   4  19        6.80       -0.05      8.32 o
  -5   4  19        8.61        6.76     19.78 o
  -4   4  19      125.33      125.60     12.98 o
  -3   4  19       32.57       32.00      3.94 o
  -2   4  19      259.25      246.34     14.47 o
  -1   4  19      127.55       84.26     22.77 o
   0   4  19      151.65      152.81     11.39 o
   1   4  19      105.80       95.71     12.90 o
   2   4  19      240.86      252.80     12.57 o
   3   4  19       56.60       73.18      7.32 o
  -5   5  19       14.55       10.88      6.53 o
  -4   5  19       38.32       54.81     10.80 o
  -3   5  19       23.70       14.37      4.26 o
  -2   5  19       78.61      102.59      9.16 o
  -1   5  19        0.00       -2.44      7.84 o
   0   5  19       61.66       66.53      9.61 o
   1   5  19       32.10        2.05      5.01 o
   2   5  19       19.86       24.74     11.16 o
  -4   6  19        0.15       -7.51      5.01 o
  -3   6  19       39.98       47.66      7.75 o
  -2   6  19       10.67       15.15     11.69 o
  -1   6  19       17.68       12.11      9.61 o
   0   6  19       79.50       86.92     14.14 o
   1   6  19        2.16        2.98      4.05 o
  -6   0  20       29.84       39.36     10.17 o
  -4   0  20       11.21       24.28      5.97 o
  -2   0  20      109.02      115.10     11.08 o
   0   0  20      237.48      254.32     12.90 o
   2   0  20       27.50       18.67      3.49 o
  -6   1  20       76.49      110.18     10.19 o
  -5   1  20       87.16       77.15      7.50 o
  -4   1  20      199.22      188.58     11.34 o
  -3   1  20        0.03       -2.02      5.57 o
  -2   1  20        1.50       15.47      3.80 o
  -1   1  20      105.65      129.04      5.95 o
   0   1  20      149.89      148.20      7.32 o
   1   1  20        8.31        8.38      2.28 o
   2   1  20       72.25       73.08      8.15 o
   3   1  20        0.70       -5.01      3.34 o
  -6   2  20        0.42       -2.00      5.01 o
  -5   2  20        0.88       -2.68      2.90 o
  -4   2  20        0.20       -2.76      3.17 o
  -3   2  20       77.34       69.79      8.22 o
  -2   2  20      166.19      162.95     19.65 o
  -1   2  20      106.45      107.17      6.12 o
   0   2  20        2.96        2.41      1.68 o
   1   2  20        0.01        2.15      4.75 o
   2   2  20       13.82       16.85      6.60 o
   3   2  20       35.77       31.47      5.62 o
  -5   3  20        3.34        9.48      4.32 o
  -4   3  20       11.44        6.32      9.31 o
  -3   3  20       62.35       74.26      6.10 o
  -2   3  20       83.86       92.57     15.63 o
  -1   3  20       12.73        9.05      5.57 o
   0   3  20       40.81       71.69     11.13 o
   1   3  20      223.65      224.68     20.64 o
   2   3  20       92.47      113.85     17.48 o
  -5   4  20       49.33       49.09     27.47 o
  -4   4  20       99.31      101.34     19.12 o
  -3   4  20      154.85      144.00      7.49 o
  -2   4  20      105.57      100.18      9.34 o
  -1   4  20       26.69       48.42     23.27 o
   0   4  20       92.84      118.16     31.04 o
   1   4  20      104.49      123.89      8.93 o
   2   4  20        0.72       -4.67      8.63 o
  -4   5  20      113.28      110.35     43.15 o
  -3   5  20        1.48       24.15     27.29 o
  -2   5  20       34.13       28.14      5.86 o
  -1   5  20       84.21       81.91     25.52 o
   0   5  20        2.21       -4.57     10.57 o
   1   5  20        3.21        5.72     14.44 o
  -5   0  21       56.76       98.86     12.55 o
  -3   0  21        3.56       15.13      4.55 o
  -1   0  21       50.38       64.86      7.23 o
   1   0  21       27.02       24.69      5.16 o
  -5   1  21       60.16       67.02      8.63 o
  -4   1  21       64.44       42.47      5.81 o
  -3   1  21       13.34       17.15      5.57 o
  -2   1  21      213.06      236.21     11.25 o
  -1   1  21      216.76      292.19     11.13 o
   0   1  21       12.32        4.96      2.32 o
   1   1  21       51.73       57.01      4.55 o
   2   1  21        0.47       -4.50      4.76 o
  -5   2  21        0.31       17.26     20.19 o
  -4   2  21      195.90      177.91     17.88 o
  -3   2  21       25.96       29.52      7.11 o
  -2   2  21        4.26        0.60      8.83 o
  -1   2  21       13.58       26.58      5.84 o
   0   2  21        1.57       -3.39      4.55 o
   1   2  21        5.46       -3.94      7.11 o
   2   2  21       27.74       42.19      5.68 o
  -4   3  21       96.77      103.81      7.21 o
  -3   3  21       41.81       52.12     11.59 o
  -2   3  21       61.45       99.32     26.66 o
  -1   3  21       97.58       92.57      9.21 o
   0   3  21       57.04       64.65     17.58 o
   1   3  21       35.05       26.91     17.76 o
  -4   4  21       18.50       28.09     14.72 o
  -3   4  21        0.64       -2.90      7.08 o
  -2   4  21       34.81       14.62      7.03 o
  -1   4  21        6.72       18.57      5.57 o
   0   4  21       24.77       35.35     19.48 o
  -2   0  22       51.73       54.08      6.63 o
   0   0  22        7.20        4.00      3.09 o
  -4   1  22        7.54        3.75      7.84 o
  -3   1  22        2.40        3.92      7.82 o
  -2   1  22        0.02       -4.27      2.86 o
  -1   1  22        0.06       -6.09      5.29 o
   0   1  22        0.35        2.30      3.82 o
   1   1  22       89.41       95.60      7.53 o
  -4   2  22        9.41       21.97     21.25 o
  -3   2  22       32.95       27.41      4.06 o
  -2   2  22       61.64       48.20      4.62 o
  -1   2  22        5.86        9.61      4.60 o
   0   2  22       89.50       70.80      7.05 o
  -3   3  22      154.24      175.29     20.41 o
  -2   3  22      139.68      173.25     13.94 o
  -1   3  22       15.92       17.67      9.87 o
 
